# Supplementary material for: Syntrophic Partners Enhance Growth and Respiratory Dehalogenation of Hexachlorobenzene by Dehalococcoides mccartyi Strain CBDB1
Source: Front Microbiol. 2018 Aug 22;9:1927. doi: 10.3389/fmicb.2018.01927 (PMC6113397; doi:10.3389/fmicb.2018.01927)
Supplement: Supplementary file 3 [file Table_3.XLSX]

## Sheet: Sheet1
Protein	Dehal_CBDB1_Run1	Dehal_CBDB1_Run2	Dehal_CBDB1_Run3	Geo Run1	Geo Run2	Geo Run3	Co_Culture_Run1	Co_Culture_Run2	Co_Culture_Run3	Description
tr|B3E4L5|B3E4L5_GEOLS	0	0	0	2	4	6	0	0	0	1-deoxy-D-xylulose-5-phosphate synthase
tr|B3E3M3|B3E3M3_GEOLS	0	0	0	3	4	3	0	0	0	2,3-bisphosphoglycerate-independent phosphoglycerate mutase OS=Geobacter lovleyi (strain ATCC BAA-1151 / DSM 17278 / SZ) GN=gpmI PE=3 SV=1
KDSA_GEOLS	0	0	0	2	3	2	0	0	0	2-dehydro-3-deoxyphosphooctonate aldolase OS=Geobacter lovleyi (strain ATCC BAA-1151 / DSM 17278 / SZ) GN=kdsA PE=3 SV=1
embl-cds:CAI82952	3	2	2	0	0	0	0	0	0	2-isopropylmalate synthase OS=Dehalococcoides mccartyi (strain CBDB1) GN=cbdbA803 SV=1 UP=UP000000433:Chromosome
embl-cds:CAI82957	5	2	2	0	0	0	0	0	0	2-isopropylmalate synthase OS=Dehalococcoides mccartyi (strain CBDB1) GN=leuA SV=1 UP=UP000000433:Chromosome
tr|B3EBJ2|B3EBJ2_GEOLS	0	0	0	11	12	8	5	5	4	2-isopropylmalate synthase OS=Geobacter lovleyi (strain ATCC BAA-1151 / DSM 17278 / SZ) GN=leuA PE=3 SV=1
tr|B3E3D5|B3E3D5_GEOLS	0	0	0	6	4	6	0	0	0	2-isopropylmalate synthase/homocitrate synthase family protein OS=Geobacter lovleyi (strain ATCC BAA-1151 / DSM 17278 / SZ) GN=Glov_2038 PE=3 SV=1
embl-cds:CAI82632	8	6	6	0	0	0	0	0	0	3-dehydroquinate synthase OS=Dehalococcoides mccartyi (strain CBDB1) GN=aroB SV=1 UP=UP000000433:Chromosome
tr|B3E7R7|B3E7R7_GEOLS	0	0	0	4	4	3	0	0	0	3-hydroxyisobutyrate dehydrogenase OS=Geobacter lovleyi (strain ATCC BAA-1151 / DSM 17278 / SZ) GN=Glov_1328 PE=4 SV=1
embl-cds:CAI82955	3	3	3	0	0	0	0	0	0	3-isopropylmalate dehydratase, large subunit OS=Dehalococcoides mccartyi (strain CBDB1) GN=leuC SV=1 UP=UP000000433:Chromosome
tr|B3E2J5|B3E2J5_GEOLS	0	0	0	2	3	6	0	0	0	3-oxoacyl-(Acyl-carrier-protein) reductase OS=Geobacter lovleyi (strain ATCC BAA-1151 / DSM 17278 / SZ) GN=Glov_1936 PE=4 SV=1
tr|B3E2J3|B3E2J3_GEOLS	0	0	0	7	2	5	3	4	3	3-oxoacyl-[acyl-carrier-protein] synthase 2 OS=Geobacter lovleyi (strain ATCC BAA-1151 / DSM 17278 / SZ) GN=Glov_1934 PE=3 SV=1
tr|B3E1Q4|B3E1Q4_GEOLS	0	0	0	2	3	3	0	0	0	3-oxoacyl-[acyl-carrier-protein] synthase 3 OS=Geobacter lovleyi (strain ATCC BAA-1151 / DSM 17278 / SZ) GN=fabH PE=3 SV=1
embl-cds:CAI83053	4	4	4	0	0	0	0	0	0	3-oxoacyl-[acyl-carrier-protein] synthase II OS=Dehalococcoides mccartyi (strain CBDB1) GN=fabF SV=1 UP=UP000000433:Chromosome
DAPA_GEOLS	0	0	0	2	2	3	0	0	0	4-hydroxy-tetrahydrodipicolinate synthase OS=Geobacter lovleyi (strain ATCC BAA-1151 / DSM 17278 / SZ) GN=dapA PE=3 SV=1
tr|B3E9R6|B3E9R6_GEOLS	0	0	0	2	3	3	0	0	0	4Fe-4S ferredoxin iron-sulfur binding domain protein OS=Geobacter lovleyi (strain ATCC BAA-1151 / DSM 17278 / SZ) GN=Glov_1626 PE=4 SV=1
tr|B3EB75|B3EB75_GEOLS	0	0	0	4	2	3	2	3	3	4Fe-4S ferredoxin iron-sulfur binding domain protein OS=Geobacter lovleyi (strain ATCC BAA-1151 / DSM 17278 / SZ) GN=Glov_1753 PE=4 SV=1
tr|B3E4A7|B3E4A7_GEOLS	0	0	0	6	4	3	2	4	4	4Fe-4S ferredoxin iron-sulfur binding domain protein OS=Geobacter lovleyi (strain ATCC BAA-1151 / DSM 17278 / SZ) GN=Glov_2212 PE=4 SV=1
RISB_GEOLS	0	0	0	5	6	4	4	4	3	Cluster of 6,7-dimethyl-8-ribityllumazine synthase OS=Geobacter lovleyi (strain ATCC BAA-1151 / DSM 17278 / SZ) GN=ribH PE=3 SV=1 (RISB_GEOLS)
CH10_GEOLS	2	0	0	4	4	3	0	0	0	10 kDa chaperonin OS=Geobacter lovleyi (strain ATCC BAA-1151 / DSM 17278 / SZ) GN=groS PE=3 SV=1
RS2_GEOLS	0	0	0	6	3	8	0	0	0	30S ribosomal protein S2 OS=Geobacter lovleyi (strain ATCC BAA-1151 / DSM 17278 / SZ) GN=rpsB PE=3 SV=1
RS3_GEOLS	0	0	0	2	4	4	0	0	0	30S ribosomal protein S3 OS=Geobacter lovleyi (strain ATCC BAA-1151 / DSM 17278 / SZ) GN=rpsC PE=3 SV=1
RS4_GEOLS	0	0	0	3	4	4	0	0	0	30S ribosomal protein S4 OS=Geobacter lovleyi (strain ATCC BAA-1151 / DSM 17278 / SZ) GN=rpsD PE=3 SV=1
RS5_GEOLS	0	0	0	4	6	6	0	0	0	30S ribosomal protein S5 OS=Geobacter lovleyi (strain ATCC BAA-1151 / DSM 17278 / SZ) GN=rpsE PE=3 SV=1
RS6_GEOLS	0	0	0	2	4	3	0	0	0	30S ribosomal protein S6 OS=Geobacter lovleyi (strain ATCC BAA-1151 / DSM 17278 / SZ) GN=rpsF PE=3 SV=1
RS14Z_GEOLS	0	0	0	4	2	4	0	0	0	30S ribosomal protein S14 type Z OS=Geobacter lovleyi (strain ATCC BAA-1151 / DSM 17278 / SZ) GN=rpsZ PE=3 SV=1
RS18_GEOLS	0	0	0	3	6	6	0	0	0	30S ribosomal protein S18 OS=Geobacter lovleyi (strain ATCC BAA-1151 / DSM 17278 / SZ) GN=rpsR PE=3 SV=1
RL1_GEOLS	0	0	0	4	4	6	0	0	0	50S ribosomal protein L1 OS=Geobacter lovleyi (strain ATCC BAA-1151 / DSM 17278 / SZ) GN=rplA PE=3 SV=1
RL4_GEOLS	0	0	0	2	4	4	0	0	0	50S ribosomal protein L4 OS=Geobacter lovleyi (strain ATCC BAA-1151 / DSM 17278 / SZ) GN=rplD PE=3 SV=1
RL7_GEOLS	0	0	0	26	20	13	20	18	14	50S ribosomal protein L7/L12 OS=Geobacter lovleyi (strain ATCC BAA-1151 / DSM 17278 / SZ) GN=rplL PE=3 SV=1
RL25_GEOLS	0	0	0	3	3	4	0	0	0	50S ribosomal protein L25 OS=Geobacter lovleyi (strain ATCC BAA-1151 / DSM 17278 / SZ) GN=rplY PE=3 SV=1
CH60_GEOLS	4	0	0	18	18	21	9	8	9	60 kDa chaperonin OS=Geobacter lovleyi (strain ATCC BAA-1151 / DSM 17278 / SZ) GN=groL PE=3 SV=1
tr|B3E5R4|B3E5R4_GEOLS	0	0	0	3	4	4	0	0	0	ABC transporter related OS=Geobacter lovleyi (strain ATCC BAA-1151 / DSM 17278 / SZ) GN=Glov_2441 PE=4 SV=1
tr|B3E904|B3E904_GEOLS	0	0	0	2	4	4	0	0	0	ABC transporter related OS=Geobacter lovleyi (strain ATCC BAA-1151 / DSM 17278 / SZ) GN=Glov_3011 PE=4 SV=1
embl-cds:CAI82809	3	6	6	0	0	0	0	0	0	ABC-type cobalamin/Fe3+-siderophores transport system, ATPase component OS=Dehalococcoides mccartyi (strain CBDB1) GN=fepC SV=1 UP=UP000000433:Chromosome
embl-cds:CAI82807	2	3	5	0	0	0	0	0	0	ABC-type cobalamin/Fe3+-siderophores transport system, periplasmic component OS=Dehalococcoides mccartyi (strain CBDB1) GN=fecB SV=1 UP=UP000000433:Chromosome
embl-cds:CAI83145	0	0	2	0	0	0	0	0	0	ABC-type dipeptide/oligopeptide/nickel transport system, periplasmic component OS=Dehalococcoides mccartyi (strain CBDB1) GN=cbdbA1039 SV=1 UP=UP000000433:Chromosome
tr|B3E4X9|B3E4X9_GEOLS	0	0	0	2	2	3	2	4	2	ATP phosphoribosyltransferase OS=Geobacter lovleyi (strain ATCC BAA-1151 / DSM 17278 / SZ) GN=hisG PE=3 SV=1
HIS1_GEOLS	0	0	0	2	3	3	0	0	0	ATP phosphoribosyltransferase OS=Geobacter lovleyi (strain ATCC BAA-1151 / DSM 17278 / SZ) GN=hisG PE=3 SV=1
embl-cds:CAI82724	8	3	3	0	0	0	0	0	0	ATP synthase F1, alpha subunit OS=Dehalococcoides mccartyi (strain CBDB1) GN=atpA SV=1 UP=UP000000433:Chromosome
embl-cds:CAI82726	6	8	6	0	0	0	0	0	0	ATP synthase F1, beta subunit OS=Dehalococcoides mccartyi (strain CBDB1) GN=atpD SV=1 UP=UP000000433:Chromosome
ATPE_GEOLS	0	0	4	6	0	3	0	0	0	ATP synthase epsilon chain OS=Geobacter lovleyi (strain ATCC BAA-1151 / DSM 17278 / SZ) GN=atpC PE=3 SV=1
ATPA_GEOLS	0	0	0	12	8	10	5	5	5	ATP synthase subunit alpha OS=Geobacter lovleyi (strain ATCC BAA-1151 / DSM 17278 / SZ) GN=atpA PE=3 SV=1
ATPF_GEOLS	0	0	0	4	2	3	0	0	0	ATP synthase subunit b OS=Geobacter lovleyi (strain ATCC BAA-1151 / DSM 17278 / SZ) GN=atpF PE=3 SV=1
tr|B3EA06|B3EA06_GEOLS	0	0	0	4	4	3	0	0	0	ATP synthase subunit b OS=Geobacter lovleyi (strain ATCC BAA-1151 / DSM 17278 / SZ) GN=atpF PE=3 SV=1
ATPB_GEOLS	0	0	0	11	10	13	2	3	3	ATP synthase subunit beta OS=Geobacter lovleyi (strain ATCC BAA-1151 / DSM 17278 / SZ) GN=atpD PE=3 SV=1
ATPL_GEOLS	0	0	0	3	3	3	0	0	0	ATP synthase subunit c OS=Geobacter lovleyi (strain ATCC BAA-1151 / DSM 17278 / SZ) GN=atpE PE=3 SV=1
ATPD_GEOLS	0	0	0	4	2	6	0	0	0	ATP synthase subunit delta OS=Geobacter lovleyi (strain ATCC BAA-1151 / DSM 17278 / SZ) GN=atpH PE=3 SV=1
CLPX_GEOLS	0	0	0	3	5	4	2	3	3	ATP-dependent Clp protease ATP-binding subunit ClpX OS=Geobacter lovleyi (strain ATCC BAA-1151 / DSM 17278 / SZ) GN=clpX PE=3 SV=1
embl-cds:CAI83420	4	4	6	0	0	0	0	0	0	ATP-dependent Clp protease, ATP-binding subunit ClpC OS=Dehalococcoides mccartyi (strain CBDB1) GN=clpA SV=1 UP=UP000000433:Chromosome
embl-cds:CAI82332	7	5	8	0	0	0	0	0	0	ATP-dependent Clp protease, ATP-binding subunit OS=Dehalococcoides mccartyi (strain CBDB1) GN=clpC SV=1 UP=UP000000433:Chromosome
embl-cds:CAI82556	3	0	0	0	0	0	0	0	0	ATP-dependent metalloprotease FtsH OS=Dehalococcoides mccartyi (strain CBDB1) GN=ftsH SV=1 UP=UP000000433:Chromosome
tr|B3E689|B3E689_GEOLS	0	0	0	4	4	6	0	0	0	ATP-dependent zinc metalloprotease FtsH OS=Geobacter lovleyi (strain ATCC BAA-1151 / DSM 17278 / SZ) GN=ftsH PE=3 SV=1
ACKA_GEOLS	0	0	0	6	6	8	0	0	0	Acetate kinase OS=Geobacter lovleyi (strain ATCC BAA-1151 / DSM 17278 / SZ) GN=ackA PE=3 SV=1
tr|B3E5X6|B3E5X6_GEOLS	0	0	0	3	2	2	0	0	0	Acetolactate synthase OS=Geobacter lovleyi (strain ATCC BAA-1151 / DSM 17278 / SZ) GN=Glov_2503 PE=3 SV=1
tr|B3E5X5|B3E5X5_GEOLS	0	0	0	4	4	3	0	0	0	Acetolactate synthase, small subunit OS=Geobacter lovleyi (strain ATCC BAA-1151 / DSM 17278 / SZ) GN=Glov_2502 PE=4 SV=1
tr|B3E9N7|B3E9N7_GEOLS	0	0	0	2	4	4	0	0	0	Acetyl-CoA carboxylase, biotin carboxyl carrier protein OS=Geobacter lovleyi (strain ATCC BAA-1151 / DSM 17278 / SZ) GN=Glov_1597 PE=4 SV=1
tr|B3E9N8|B3E9N8_GEOLS	0	0	0	2	3	4	0	0	0	Acetyl-CoA carboxylase, biotin carboxylase OS=Geobacter lovleyi (strain ATCC BAA-1151 / DSM 17278 / SZ) GN=Glov_1598 PE=4 SV=1
tr|B3E1I1|B3E1I1_GEOLS	0	0	0	22	28	37	8	6	7	Acetyl-CoA hydrolase OS=Geobacter lovleyi (strain ATCC BAA-1151 / DSM 17278 / SZ) GN=Glov_0345 PE=4 SV=1
tr|B3E906|B3E906_GEOLS	0	0	0	6	12	15	2	3	2	Acetyl-CoA hydrolase OS=Geobacter lovleyi (strain ATCC BAA-1151 / DSM 17278 / SZ) GN=Glov_3013 PE=4 SV=1
tr|B3E779|B3E779_GEOLS	0	0	0	2	4	4	0	0	0	Acetyl-coenzyme A carboxylase carboxyl transferase subunit beta OS=Geobacter lovleyi (strain ATCC BAA-1151 / DSM 17278 / SZ) GN=accD PE=3 SV=1
tr|B3E1V3|B3E1V3_GEOLS	0	0	0	21	14	16	2	3	3	Aconitate hydratase B OS=Geobacter lovleyi (strain ATCC BAA-1151 / DSM 17278 / SZ) GN=Glov_1887 PE=3 SV=1
tr|B3E9Z7|B3E9Z7_GEOLS	0	0	0	2	4	4	0	0	0	Aconitate hydratase domain protein OS=Geobacter lovleyi (strain ATCC BAA-1151 / DSM 17278 / SZ) GN=Glov_3166 PE=3 SV=1
ACP_GEOLS	0	0	0	6	6	4	0	0	0	Acyl carrier protein OS=Geobacter lovleyi (strain ATCC BAA-1151 / DSM 17278 / SZ) GN=acpP PE=3 SV=1
APT_GEOLS	0	0	0	2	3	3	0	0	0	Adenine phosphoribosyltransferase OS=Geobacter lovleyi (strain ATCC BAA-1151 / DSM 17278 / SZ) GN=apt PE=3 SV=1
tr|B3E1J2|B3E1J2_GEOLS	0	0	0	6	4	4	0	0	0	Adenosylhomocysteinase OS=Geobacter lovleyi (strain ATCC BAA-1151 / DSM 17278 / SZ) GN=ahcY PE=3 SV=1
tr|B3E703|B3E703_GEOLS	0	0	0	4	5	5	3	3	3	Adenylosuccinate lyase OS=Geobacter lovleyi (strain ATCC BAA-1151 / DSM 17278 / SZ) GN=Glov_2695 PE=3 SV=1
PURA_GEOLS	0	0	0	6	5	5	2	0	0	Adenylosuccinate synthetase OS=Geobacter lovleyi (strain ATCC BAA-1151 / DSM 17278 / SZ) GN=purA PE=3 SV=1
tr|B3EBL2|B3EBL2_GEOLS	0	0	0	3	4	5	0	0	0	Alanine--glyoxylate transaminase OS=Geobacter lovleyi (strain ATCC BAA-1151 / DSM 17278 / SZ) GN=Glov_3345 PE=3 SV=1
tr|B3E9Y5|B3E9Y5_GEOLS	0	0	0	6	5	6	2	5	2	Alanine--tRNA ligase OS=Geobacter lovleyi (strain ATCC BAA-1151 / DSM 17278 / SZ) GN=alaS PE=3 SV=1
tr|B3E2F0|B3E2F0_GEOLS	0	0	0	11	12	13	5	4	4	Alkyl hydroperoxide reductase/ Thiol specific antioxidant/ Mal allergen OS=Geobacter lovleyi (strain ATCC BAA-1151 / DSM 17278 / SZ) GN=Glov_0475 PE=4 SV=1
tr|B3EBI9|B3EBI9_GEOLS	0	0	0	4	4	6	0	0	0	Alpha-glucan phosphorylase OS=Geobacter lovleyi (strain ATCC BAA-1151 / DSM 17278 / SZ) GN=Glov_3322 PE=3 SV=1
tr|B3EB90|B3EB90_GEOLS	0	0	0	5	6	8	0	0	0	Aminotransferase class I and II OS=Geobacter lovleyi (strain ATCC BAA-1151 / DSM 17278 / SZ) GN=Glov_1768 PE=3 SV=1
tr|B3E6G6|B3E6G6_GEOLS	0	0	0	2	3	3	0	0	0	Aminotransferase class I and II OS=Geobacter lovleyi (strain ATCC BAA-1151 / DSM 17278 / SZ) GN=Glov_2600 PE=4 SV=1
tr|B3EAS2|B3EAS2_GEOLS	0	0	0	5	4	4	0	0	0	Aminotransferase class I and II OS=Geobacter lovleyi (strain ATCC BAA-1151 / DSM 17278 / SZ) GN=Glov_3249 PE=4 SV=1
TRPD_GEOLS	0	0	0	3	5	5	0	0	0	Anthranilate phosphoribosyltransferase OS=Geobacter lovleyi (strain ATCC BAA-1151 / DSM 17278 / SZ) GN=trpD PE=3 SV=1
tr|B3E4G2|B3E4G2_GEOLS	0	0	0	3	4	5	2	3	4	Anti-sigma factor antagonist OS=Geobacter lovleyi (strain ATCC BAA-1151 / DSM 17278 / SZ) GN=Glov_0751 PE=3 SV=1
ARLY_GEOLS	0	0	0	2	3	6	0	0	0	Argininosuccinate lyase OS=Geobacter lovleyi (strain ATCC BAA-1151 / DSM 17278 / SZ) GN=argH PE=3 SV=1
tr|B3E9X9|B3E9X9_GEOLS	0	0	0	6	5	4	3	3	4	Argininosuccinate synthase OS=Geobacter lovleyi (strain ATCC BAA-1151 / DSM 17278 / SZ) GN=argG PE=3 SV=1
tr|B3E1I3|B3E1I3_GEOLS	0	0	0	3	3	2	0	0	0	Aspartate-semialdehyde dehydrogenase OS=Geobacter lovleyi (strain ATCC BAA-1151 / DSM 17278 / SZ) GN=asd PE=3 SV=1
tr|B3E698|B3E698_GEOLS	0	0	0	3	2	3	3	3	3	Aspartokinase OS=Geobacter lovleyi (strain ATCC BAA-1151 / DSM 17278 / SZ) GN=Glov_2531 PE=3 SV=1
tr|B3E9R2|B3E9R2_GEOLS	0	0	0	9	6	6	3	4	3	Aspartyl-tRNA synthetase OS=Geobacter lovleyi (strain ATCC BAA-1151 / DSM 17278 / SZ) GN=Glov_1622 PE=3 SV=1
tr|B3E9U1|B3E9U1_GEOLS	0	0	0	2	3	3	0	0	0	Band 7 protein OS=Geobacter lovleyi (strain ATCC BAA-1151 / DSM 17278 / SZ) GN=Glov_3110 PE=4 SV=1
tr|B3E1N5|B3E1N5_GEOLS	0	0	0	3	4	3	0	0	0	Beta-lactamase domain protein OS=Geobacter lovleyi (strain ATCC BAA-1151 / DSM 17278 / SZ) GN=Glov_0399 PE=4 SV=1
tr|B3E695|B3E695_GEOLS	0	0	0	2	3	4	0	0	0	Bifunctional NAD(P)H-hydrate repair enzyme OS=Geobacter lovleyi (strain ATCC BAA-1151 / DSM 17278 / SZ) GN=Glov_2528 PE=3 SV=1
tr|B3E2I3|B3E2I3_GEOLS	0	0	0	4	4	3	0	0	0	Bifunctional protein FolD OS=Geobacter lovleyi (strain ATCC BAA-1151 / DSM 17278 / SZ) GN=folD PE=3 SV=1
PUR9_GEOLS	0	0	0	4	5	4	0	0	0	Bifunctional purine biosynthesis protein PurH OS=Geobacter lovleyi (strain ATCC BAA-1151 / DSM 17278 / SZ) GN=purH PE=3 SV=1
tr|B3EAT4|B3EAT4_GEOLS	0	0	0	7	6	6	3	3	3	Biotin/lipoyl attachment domain-containing protein OS=Geobacter lovleyi (strain ATCC BAA-1151 / DSM 17278 / SZ) GN=Glov_3261 PE=4 SV=1
PYRG_GEOLS	0	0	0	8	8	4	3	3	3	CTP synthase OS=Geobacter lovleyi (strain ATCC BAA-1151 / DSM 17278 / SZ) GN=pyrG PE=3 SV=1
tr|B3E3H6|B3E3H6_GEOLS	0	0	0	9	6	6	2	0	0	Carbamoyl-phosphate synthase (glutamine-hydrolyzing) OS=Geobacter lovleyi (strain ATCC BAA-1151 / DSM 17278 / SZ) GN=Glov_2079 PE=3 SV=1
tr|B3E1Y6|B3E1Y6_GEOLS	0	0	0	2	2	4	0	0	0	Carboxyl-terminal protease OS=Geobacter lovleyi (strain ATCC BAA-1151 / DSM 17278 / SZ) GN=Glov_1920 PE=3 SV=1
tr|B3E3X7|B3E3X7_GEOLS	0	0	0	7	6	4	2	4	3	Cell division protein FtsA OS=Geobacter lovleyi (strain ATCC BAA-1151 / DSM 17278 / SZ) GN=ftsA PE=3 SV=1
tr|B3E5N2|B3E5N2_GEOLS	0	0	0	7	6	7	0	0	0	Cell shape determining protein, MreB/Mrl family OS=Geobacter lovleyi (strain ATCC BAA-1151 / DSM 17278 / SZ) GN=Glov_0980 PE=4 SV=1
DNAK_GEOLS	0	0	0	16	12	14	0	0	0	Chaperone protein DnaK OS=Geobacter lovleyi (strain ATCC BAA-1151 / DSM 17278 / SZ) GN=dnaK PE=3 SV=1
tr|B3E438|B3E438_GEOLS	0	0	0	8	6	6	3	3	4	Chaperone protein HtpG OS=Geobacter lovleyi (strain ATCC BAA-1151 / DSM 17278 / SZ) GN=htpG PE=3 SV=1
tr|B3E7V4|B3E7V4_GEOLS	0	0	0	5	5	2	2	3	3	CheA signal transduction histidine kinase OS=Geobacter lovleyi (strain ATCC BAA-1151 / DSM 17278 / SZ) GN=Glov_2814 PE=4 SV=1
tr|B3E863|B3E863_GEOLS	0	0	0	25	20	12	10	8	9	Citrate (Si)-synthase OS=Geobacter lovleyi (strain ATCC BAA-1151 / DSM 17278 / SZ) GN=Glov_1379 PE=3 SV=1
tr|B3E9P7|B3E9P7_GEOLS	0	0	0	6	4	6	4	4	3	Cysteine desulfurase NifS OS=Geobacter lovleyi (strain ATCC BAA-1151 / DSM 17278 / SZ) GN=Glov_1607 PE=3 SV=1
tr|B3E750|B3E750_GEOLS	0	0	0	4	4	2	0	0	0	Cytochrome bd ubiquinol oxidase subunit I OS=Geobacter lovleyi (strain ATCC BAA-1151 / DSM 17278 / SZ) GN=Glov_1208 PE=4 SV=1
tr|B3EB86|B3EB86_GEOLS	0	0	0	5	4	6	0	0	0	Cytochrome c family protein OS=Geobacter lovleyi (strain ATCC BAA-1151 / DSM 17278 / SZ) GN=Glov_1764 PE=4 SV=1
tr|B3E519|B3E519_GEOLS	0	0	0	2	4	4	0	0	0	Cytochrome c, putative OS=Geobacter lovleyi (strain ATCC BAA-1151 / DSM 17278 / SZ) GN=Glov_0860 PE=4 SV=1
embl-cds:CAI82762	10	8	4	0	0	0	0	0	0	D-3-phosphoglycerate dehydrogenase OS=Dehalococcoides mccartyi (strain CBDB1) GN=serA SV=1 UP=UP000000433:Chromosome
tr|B3E3I4|B3E3I4_GEOLS	0	0	0	7	4	7	0	0	0	D-3-phosphoglycerate dehydrogenase OS=Geobacter lovleyi (strain ATCC BAA-1151 / DSM 17278 / SZ) GN=Glov_2087 PE=3 SV=1
embl-cds:CAI83270	4	4	6	0	0	0	0	0	0	DAK2 domain protein OS=Dehalococcoides mccartyi (strain CBDB1) GN=cbdbA1187 SV=1 UP=UP000000433:Chromosome
tr|B3E999|B3E999_GEOLS	0	0	0	3	4	4	0	0	0	DNA gyrase subunit A OS=Geobacter lovleyi (strain ATCC BAA-1151 / DSM 17278 / SZ) GN=gyrA PE=3 SV=1
tr|B3E8P0|B3E8P0_GEOLS	0	0	0	2	4	4	0	0	0	DNA gyrase subunit B OS=Geobacter lovleyi (strain ATCC BAA-1151 / DSM 17278 / SZ) GN=gyrB PE=3 SV=1
embl-cds:CAI83726	4	4	5	0	0	0	0	0	0	DNA gyrase, A subunit OS=Dehalococcoides mccartyi (strain CBDB1) GN=gyrA SV=1 UP=UP000000433:Chromosome
tr|B3E8N8|B3E8N8_GEOLS	0	0	0	2	3	3	0	0	0	DNA polymerase III subunit beta OS=Geobacter lovleyi (strain ATCC BAA-1151 / DSM 17278 / SZ) GN=Glov_0002 PE=4 SV=1
embl-cds:CAI83238	5	13	9	0	0	0	0	0	0	DNA polymerase III, beta subunit OS=Dehalococcoides mccartyi (strain CBDB1) GN=dnaN SV=1 UP=UP000000433:Chromosome
embl-cds:CAI82604	2	0	0	0	0	0	0	0	0	DNA translocase FtsK OS=Dehalococcoides mccartyi (strain CBDB1) GN=ftsK SV=1 UP=UP000000433:Chromosome
embl-cds:CAI82597	2	0	0	0	0	0	0	0	0	DNA-binding response regulator, LuxR family OS=Dehalococcoides mccartyi (strain CBDB1) GN=cbdbA386 SV=1 UP=UP000000433:Chromosome
tr|B3E857|B3E857_GEOLS	0	0	0	10	8	6	2	3	4	DNA-directed RNA polymerase subunit alpha OS=Geobacter lovleyi (strain ATCC BAA-1151 / DSM 17278 / SZ) GN=rpoA PE=3 SV=1
RPOB_GEOLS	2	3	3	25	18	20	4	4	3	DNA-directed RNA polymerase subunit beta OS=Geobacter lovleyi (strain ATCC BAA-1151 / DSM 17278 / SZ) GN=rpoB PE=3 SV=1
RPOC_GEOLS	2	2	2	20	18	22	3	3	4	DNA-directed RNA polymerase subunit beta' OS=Geobacter lovleyi (strain ATCC BAA-1151 / DSM 17278 / SZ) GN=rpoC PE=3 SV=1
embl-cds:CAI82766	4	4	6	0	0	0	0	0	0	DNA-directed RNA polymerase, beta subunit OS=Dehalococcoides mccartyi (strain CBDB1) GN=rpoB SV=1 UP=UP000000433:Chromosome
embl-cds:CAI82767	3	6	6	0	0	0	0	0	0	DNA-directed RNA polymerase, beta' subunit OS=Dehalococcoides mccartyi (strain CBDB1) GN=rpoC SV=1 UP=UP000000433:Chromosome
tr|B3E4H7|B3E4H7_GEOLS	0	0	0	2	4	4	0	0	0	DegT/DnrJ/EryC1/StrS aminotransferase OS=Geobacter lovleyi (strain ATCC BAA-1151 / DSM 17278 / SZ) GN=Glov_0766 PE=3 SV=1
tr|B3E400|B3E400_GEOLS	0	0	0	3	3	2	0	0	0	Delta-aminolevulinic acid dehydratase OS=Geobacter lovleyi (strain ATCC BAA-1151 / DSM 17278 / SZ) GN=Glov_0688 PE=3 SV=1
tr|B3E6F7|B3E6F7_GEOLS	0	0	0	9	8	11	2	4	3	Desulfoferrodoxin OS=Geobacter lovleyi (strain ATCC BAA-1151 / DSM 17278 / SZ) GN=Glov_2591 PE=4 SV=1
tr|B3E926|B3E926_GEOLS	0	0	0	2	4	4	0	0	0	Diaminopimelate decarboxylase OS=Geobacter lovleyi (strain ATCC BAA-1151 / DSM 17278 / SZ) GN=Glov_3033 PE=3 SV=1
PYRC_GEOLS	0	0	0	6	5	5	0	0	0	Dihydroorotase OS=Geobacter lovleyi (strain ATCC BAA-1151 / DSM 17278 / SZ) GN=pyrC PE=3 SV=1
ILVD_GEOLS	0	0	0	4	4	6	0	0	0	Dihydroxy-acid dehydratase OS=Geobacter lovleyi (strain ATCC BAA-1151 / DSM 17278 / SZ) GN=ilvD PE=3 SV=1
EFG_GEOLS	0	0	0	15	11	13	7	7	6	Elongation factor G OS=Geobacter lovleyi (strain ATCC BAA-1151 / DSM 17278 / SZ) GN=fusA PE=3 SV=1
EFTS_GEOLS	0	0	0	10	11	16	5	5	6	Elongation factor Ts OS=Geobacter lovleyi (strain ATCC BAA-1151 / DSM 17278 / SZ) GN=tsf PE=3 SV=1
tr|B3E7S0|B3E7S0_GEOLS	0	0	0	29	22	26	7	8	5	Elongation factor Tu OS=Geobacter lovleyi (strain ATCC BAA-1151 / DSM 17278 / SZ) GN=tuf PE=3 SV=1
ENO_GEOLS	0	0	0	17	17	20	7	7	0	Enolase OS=Geobacter lovleyi (strain ATCC BAA-1151 / DSM 17278 / SZ) GN=eno PE=3 SV=1
tr|B3E1S6|B3E1S6_GEOLS	0	0	0	4	6	6	0	0	0	Extracellular ligand-binding receptor OS=Geobacter lovleyi (strain ATCC BAA-1151 / DSM 17278 / SZ) GN=Glov_1860 PE=4 SV=1
tr|B3E1S7|B3E1S7_GEOLS	0	0	0	4	5	4	0	0	0	Extracellular ligand-binding receptor OS=Geobacter lovleyi (strain ATCC BAA-1151 / DSM 17278 / SZ) GN=Glov_1861 PE=4 SV=1
tr|B3E3X2|B3E3X2_GEOLS	0	0	0	5	2	2	4	4	4	FAD-dependent pyridine nucleotide-disulphide oxidoreductase OS=Geobacter lovleyi (strain ATCC BAA-1151 / DSM 17278 / SZ) GN=Glov_0660 PE=4 SV=1
tr|B3E4B1|B3E4B1_GEOLS	0	0	0	3	4	4	2	3	3	FAD-dependent pyridine nucleotide-disulphide oxidoreductase OS=Geobacter lovleyi (strain ATCC BAA-1151 / DSM 17278 / SZ) GN=Glov_2216 PE=4 SV=1
tr|B3EAW7|B3EAW7_GEOLS	0	0	0	4	4	2	0	0	0	Flagellar basal body-associated protein FliL OS=Geobacter lovleyi (strain ATCC BAA-1151 / DSM 17278 / SZ) GN=Glov_3294 PE=4 SV=1
tr|B3EBN7|B3EBN7_GEOLS [2]	0	0	0	2	2	3	0	0	0	Cluster of Flagellin OS=Geobacter lovleyi (strain ATCC BAA-1151 / DSM 17278 / SZ) GN=Glov_3370 PE=3 SV=1 (tr|B3EBN7|B3EBN7_GEOLS)
tr|B3EA35|B3EA35_GEOLS	0	0	0	3	4	6	0	0	0	Flavin reductase domain protein FMN-binding OS=Geobacter lovleyi (strain ATCC BAA-1151 / DSM 17278 / SZ) GN=Glov_0126 PE=4 SV=1
tr|B3E2Y2|B3E2Y2_GEOLS	0	0	0	5	6	4	0	0	0	Cluster of Flavocytochrome c OS=Geobacter lovleyi (strain ATCC BAA-1151 / DSM 17278 / SZ) GN=Glov_3541 PE=4 SV=1 (tr|B3E2Y2|B3E2Y2_GEOLS)
tr|B3E5K1|B3E5K1_GEOLS	0	0	0	3	5	5	0	0	0	Fructose-1,6-bisphosphate aldolase, class II OS=Geobacter lovleyi (strain ATCC BAA-1151 / DSM 17278 / SZ) GN=Glov_0949 PE=3 SV=1
tr|B3E1W7|B3E1W7_GEOLS	0	0	0	5	8	7	0	0	0	GMP synthase [glutamine-hydrolyzing] OS=Geobacter lovleyi (strain ATCC BAA-1151 / DSM 17278 / SZ) GN=guaA PE=3 SV=1
embl-cds:CAI83403	2	4	4	0	0	0	0	0	0	GTP-binding protein EngA OS=Dehalococcoides mccartyi (strain CBDB1) GN=engA SV=1 UP=UP000000433:Chromosome
tr|B3E242|B3E242_GEOLS	0	0	0	3	5	5	0	0	0	GTP-binding protein TypA OS=Geobacter lovleyi (strain ATCC BAA-1151 / DSM 17278 / SZ) GN=Glov_3441 PE=4 SV=1
tr|B3EAV8|B3EAV8_GEOLS	0	0	0	2	6	6	0	0	0	GTP-binding signal recognition particle SRP54 G-domain OS=Geobacter lovleyi (strain ATCC BAA-1151 / DSM 17278 / SZ) GN=Glov_3285 PE=4 SV=1
ERA_GEOLS	0	0	0	2	4	4	0	0	0	GTPase Era OS=Geobacter lovleyi (strain ATCC BAA-1151 / DSM 17278 / SZ) GN=era PE=3 SV=1
embl-cds:CAI82752	4	5	3	0	0	0	0	0	0	GTPase domain protein OS=Dehalococcoides mccartyi (strain CBDB1) GN=cbdbA568 SV=1 UP=UP000000433:Chromosome
tr|B3E388|B3E388_GEOLS	0	0	0	18	10	15	4	4	3	Glutamate dehydrogenase OS=Geobacter lovleyi (strain ATCC BAA-1151 / DSM 17278 / SZ) GN=Glov_0573 PE=3 SV=1
tr|B3E1U6|B3E1U6_GEOLS	0	0	0	6	6	8	0	0	0	Glutamine synthetase OS=Geobacter lovleyi (strain ATCC BAA-1151 / DSM 17278 / SZ) GN=Glov_1880 PE=3 SV=1
tr|B3E9Q6|B3E9Q6_GEOLS	0	0	0	10	8	7	4	4	3	Glyceraldehyde-3-phosphate dehydrogenase OS=Geobacter lovleyi (strain ATCC BAA-1151 / DSM 17278 / SZ) GN=Glov_1616 PE=3 SV=1
tr|B3E6C9|B3E6C9_GEOLS	0	0	0	7	6	5	0	0	0	Glyceraldehyde-3-phosphate dehydrogenase, type I OS=Geobacter lovleyi (strain ATCC BAA-1151 / DSM 17278 / SZ) GN=Glov_2562 PE=3 SV=1
SYGA_GEOLS	0	0	0	3	4	5	0	0	0	Glycine--tRNA ligase alpha subunit OS=Geobacter lovleyi (strain ATCC BAA-1151 / DSM 17278 / SZ) GN=glyQ PE=3 SV=1
tr|B3E7I6|B3E7I6_GEOLS	0	0	0	5	4	4	0	0	0	Heat shock protein Hsp20 OS=Geobacter lovleyi (strain ATCC BAA-1151 / DSM 17278 / SZ) GN=Glov_2790 PE=3 SV=1
tr|B3E4Y2|B3E4Y2_GEOLS	0	0	0	0	0	0	3	3	4	Histidinol dehydrogenase OS=Geobacter lovleyi (strain ATCC BAA-1151 / DSM 17278 / SZ) GN=hisD PE=3 SV=1
tr|B3E1Z2|B3E1Z2_GEOLS	0	0	0	4	6	8	5	5	5	Histone family protein DNA-binding protein OS=Geobacter lovleyi (strain ATCC BAA-1151 / DSM 17278 / SZ) GN=Glov_1926 PE=3 SV=1
tr|B3E6U7|B3E6U7_GEOLS	0	0	0	4	5	5	3	4	4	Histone family protein DNA-binding protein OS=Geobacter lovleyi (strain ATCC BAA-1151 / DSM 17278 / SZ) GN=Glov_2639 PE=3 SV=1
tr|B3E9Z6|B3E9Z6_GEOLS	0	0	0	3	2	2	0	0	0	Homoaconitate hydratase family protein OS=Geobacter lovleyi (strain ATCC BAA-1151 / DSM 17278 / SZ) GN=Glov_3165 PE=4 SV=1
tr|B3E756|B3E756_GEOLS	0	0	0	3	4	4	2	3	4	Homoserine dehydrogenase OS=Geobacter lovleyi (strain ATCC BAA-1151 / DSM 17278 / SZ) GN=Glov_1214 PE=3 SV=1
tr|B3E983|B3E983_GEOLS	0	0	0	3	4	3	0	0	0	Hopanoid biosynthesis associated radical SAM protein HpnJ OS=Geobacter lovleyi (strain ATCC BAA-1151 / DSM 17278 / SZ) GN=Glov_3090 PE=4 SV=1
tr|B3E6I1|B3E6I1_GEOLS	0	0	0	14	11	12	2	3	3	Hydro-lyase, Fe-S type, tartrate/fumarate subfamily, beta subunit OS=Geobacter lovleyi (strain ATCC BAA-1151 / DSM 17278 / SZ) GN=Glov_2615 PE=4 SV=1
tr|B3E3A0|B3E3A0_GEOLS	0	0	0	3	2	9	0	0	0	Hydroxylamine reductase OS=Geobacter lovleyi (strain ATCC BAA-1151 / DSM 17278 / SZ) GN=hcp PE=3 SV=1
embl-cds:CAI82551	8	5	6	0	0	0	0	0	0	IMP dehydrogenase family protein OS=Dehalococcoides mccartyi (strain CBDB1) GN=cbdbA329 SV=1 UP=UP000000433:Chromosome
HIS7_GEOLS	0	0	0	2	3	2	0	0	0	Imidazoleglycerol-phosphate dehydratase OS=Geobacter lovleyi (strain ATCC BAA-1151 / DSM 17278 / SZ) GN=hisB PE=3 SV=1
tr|B3E5V7|B3E5V7_GEOLS	0	0	0	3	4	3	0	0	0	Indole-3-glycerol phosphate synthase OS=Geobacter lovleyi (strain ATCC BAA-1151 / DSM 17278 / SZ) GN=trpC PE=3 SV=1
tr|B3E1S2|B3E1S2_GEOLS	0	0	0	4	2	2	0	0	0	Indolepyruvate oxidoreductase subunit IorA OS=Geobacter lovleyi (strain ATCC BAA-1151 / DSM 17278 / SZ) GN=Glov_1856 PE=4 SV=1
tr|B3E1X0|B3E1X0_GEOLS	0	0	0	3	3	2	0	0	0	Inhibitor of MCP methylation-like protein OS=Geobacter lovleyi (strain ATCC BAA-1151 / DSM 17278 / SZ) GN=Glov_1904 PE=4 SV=1
tr|B3E1W6|B3E1W6_GEOLS	0	0	0	3	5	4	0	0	0	Inosine-5'-monophosphate dehydrogenase OS=Geobacter lovleyi (strain ATCC BAA-1151 / DSM 17278 / SZ) GN=Glov_1900 PE=3 SV=1
tr|B3E9R4|B3E9R4_GEOLS	3	4	2	28	26	24	6	5	6	Isocitrate dehydrogenase, NADP-dependent OS=Geobacter lovleyi (strain ATCC BAA-1151 / DSM 17278 / SZ) GN=Glov_1624 PE=4 SV=1
tr|B3E5N3|B3E5N3_GEOLS	0	0	0	2	4	3	0	0	0	Isoleucine--tRNA ligase OS=Geobacter lovleyi (strain ATCC BAA-1151 / DSM 17278 / SZ) GN=ileS PE=3 SV=1
embl-cds:CAI83705	4	4	6	0	0	0	0	0	0	KH domain protein OS=Dehalococcoides mccartyi (strain CBDB1) GN=cbdbA1702 SV=1 UP=UP000000433:Chromosome
ILVC_GEOLS	0	0	0	3	4	2	0	0	0	Ketol-acid reductoisomerase OS=Geobacter lovleyi (strain ATCC BAA-1151 / DSM 17278 / SZ) GN=ilvC PE=3 SV=1
tr|B3EAC6|B3EAC6_GEOLS	0	0	0	2	4	4	0	0	0	L-aspartate oxidase OS=Geobacter lovleyi (strain ATCC BAA-1151 / DSM 17278 / SZ) GN=Glov_1648 PE=3 SV=1
DAPAT_GEOLS	0	0	0	3	4	3	0	0	0	LL-diaminopimelate aminotransferase OS=Geobacter lovleyi (strain ATCC BAA-1151 / DSM 17278 / SZ) GN=dapL PE=3 SV=1
tr|B3E368|B3E368_GEOLS	0	0	0	3	4	4	0	0	0	LemA family protein OS=Geobacter lovleyi (strain ATCC BAA-1151 / DSM 17278 / SZ) GN=Glov_0552 PE=4 SV=1
tr|B3E951|B3E951_GEOLS	0	0	0	4	5	3	3	3	3	Lipoprotein, putative OS=Geobacter lovleyi (strain ATCC BAA-1151 / DSM 17278 / SZ) GN=Glov_3058 PE=4 SV=1
tr|B3E4G8|B3E4G8_GEOLS	0	0	0	2	2	2	0	0	0	Lysine--tRNA ligase OS=Geobacter lovleyi (strain ATCC BAA-1151 / DSM 17278 / SZ) GN=lysS PE=3 SV=1
tr|B3E7A4|B3E7A4_GEOLS	0	0	0	4	4	6	0	0	0	Malate dehydrogenase (Oxaloacetate-decarboxylating) (NADP(+))., Phosphate acetyltransferase OS=Geobacter lovleyi (strain ATCC BAA-1151 / DSM 17278 / SZ) GN=Glov_1262 PE=4 SV=1
MDH_GEOLS	0	0	0	17	13	23	6	0	0	Malate dehydrogenase OS=Geobacter lovleyi (strain ATCC BAA-1151 / DSM 17278 / SZ) GN=mdh PE=3 SV=1
tr|B3E781|B3E781_GEOLS	0	0	0	2	3	2	0	0	0	Methyl-accepting chemotaxis sensory transducer OS=Geobacter lovleyi (strain ATCC BAA-1151 / DSM 17278 / SZ) GN=Glov_1239 PE=4 SV=1
tr|B3EAL1|B3EAL1_GEOLS	0	0	0	8	6	5	3	4	4	Cluster of Methyl-accepting chemotaxis sensory transducer OS=Geobacter lovleyi (strain ATCC BAA-1151 / DSM 17278 / SZ) GN=Glov_1733 PE=4 SV=1 (tr|B3EAL1|B3EAL1_GEOLS)
tr|B3E7H2|B3E7H2_GEOLS [5]	0	0	0	15	10	8	0	0	0	Cluster of Methyl-accepting chemotaxis sensory transducer OS=Geobacter lovleyi (strain ATCC BAA-1151 / DSM 17278 / SZ) GN=Glov_2776 PE=4 SV=1 (tr|B3E7H2|B3E7H2_GEOLS)
tr|B3E425|B3E425_GEOLS	0	0	0	2	4	4	0	0	0	Methylenetetrahydrofolate reductase OS=Geobacter lovleyi (strain ATCC BAA-1151 / DSM 17278 / SZ) GN=Glov_2130 PE=3 SV=1
tr|B3EAT3|B3EAT3_GEOLS	0	0	0	9	8	6	4	4	6	Methylmalonyl-CoA mutase, large subunit OS=Geobacter lovleyi (strain ATCC BAA-1151 / DSM 17278 / SZ) GN=Glov_3260 PE=4 SV=1
tr|B3E9V5|B3E9V5_GEOLS	0	0	0	3	4	4	2	4	3	MglA protein OS=Geobacter lovleyi (strain ATCC BAA-1151 / DSM 17278 / SZ) GN=Glov_3124 PE=4 SV=1
tr|B3E3X3|B3E3X3_GEOLS	0	0	0	11	14	8	2	4	4	Molybdopterin oxidoreductase OS=Geobacter lovleyi (strain ATCC BAA-1151 / DSM 17278 / SZ) GN=Glov_0661 PE=4 SV=1
tr|B3E9W3|B3E9W3_GEOLS	0	0	0	19	16	19	7	7	6	Molybdopterin oxidoreductase OS=Geobacter lovleyi (strain ATCC BAA-1151 / DSM 17278 / SZ) GN=Glov_3132 PE=4 SV=1
embl-cds:CAI83075	3	4	3	0	0	0	0	0	0	N utilization substance protein A OS=Dehalococcoides mccartyi (strain CBDB1) GN=nusA SV=1 UP=UP000000433:Chromosome
TRPF_GEOLS	0	0	0	2	4	5	0	0	0	N-(5'-phosphoribosyl)anthranilate isomerase OS=Geobacter lovleyi (strain ATCC BAA-1151 / DSM 17278 / SZ) GN=trpF PE=3 SV=1
embl-cds:CAI83722	0	0	0	0	0	0	0	0	0	N-acetyl-gamma-glutamyl-phosphate reductase OS=Dehalococcoides mccartyi (strain CBDB1) GN=argC SV=1 UP=UP000000433:Chromosome
tr|B3E6I6|B3E6I6_GEOLS	0	0	0	2	4	4	0	0	0	NAD(P)H quinone oxidoreductase, PIG3 family OS=Geobacter lovleyi (strain ATCC BAA-1151 / DSM 17278 / SZ) GN=Glov_1088 PE=4 SV=1
tr|B3E9W4|B3E9W4_GEOLS	0	0	0	16	11	15	3	4	3	NADH dehydrogenase (Quinone) OS=Geobacter lovleyi (strain ATCC BAA-1151 / DSM 17278 / SZ) GN=Glov_3133 PE=4 SV=1
tr|B3E9W5|B3E9W5_GEOLS	0	0	0	4	4	2	0	0	0	NADH dehydrogenase (Ubiquinone) 24 kDa subunit OS=Geobacter lovleyi (strain ATCC BAA-1151 / DSM 17278 / SZ) GN=Glov_3134 PE=4 SV=1
NUOA_GEOLS	0	0	0	3	4	2	0	0	0	NADH-quinone oxidoreductase subunit A OS=Geobacter lovleyi (strain ATCC BAA-1151 / DSM 17278 / SZ) GN=nuoA PE=3 SV=1
NUOB_GEOLS	0	0	0	2	2	6	2	4	3	NADH-quinone oxidoreductase subunit B OS=Geobacter lovleyi (strain ATCC BAA-1151 / DSM 17278 / SZ) GN=nuoB PE=3 SV=1
NUOC_GEOLS	0	0	0	7	6	2	0	0	0	NADH-quinone oxidoreductase subunit C OS=Geobacter lovleyi (strain ATCC BAA-1151 / DSM 17278 / SZ) GN=nuoC PE=3 SV=1
NUOD_GEOLS	0	0	0	10	12	11	0	0	0	NADH-quinone oxidoreductase subunit D OS=Geobacter lovleyi (strain ATCC BAA-1151 / DSM 17278 / SZ) GN=nuoD PE=3 SV=1
tr|B3E9W2|B3E9W2_GEOLS	0	0	0	3	3	3	0	0	0	NADH-quinone oxidoreductase subunit H OS=Geobacter lovleyi (strain ATCC BAA-1151 / DSM 17278 / SZ) GN=nuoH PE=3 SV=1
tr|B3E9W1|B3E9W1_GEOLS	0	0	0	2	3	4	0	0	0	NADH-quinone oxidoreductase subunit I OS=Geobacter lovleyi (strain ATCC BAA-1151 / DSM 17278 / SZ) GN=nuoI PE=3 SV=1
tr|B3EA34|B3EA34_GEOLS	0	0	0	2	3	3	0	0	0	NADPH-dependent FMN reductase OS=Geobacter lovleyi (strain ATCC BAA-1151 / DSM 17278 / SZ) GN=Glov_0125 PE=4 SV=1
embl-cds:CAI82387	7	9	5	0	0	0	0	0	0	Ni/Fe hydrogenase large subunit OS=Dehalococcoides mccartyi (strain CBDB1) GN=hupL SV=1 UP=UP000000433:Chromosome
embl-cds:CAI82388	6	6	8	0	0	0	0	0	0	Ni/Fe hydrogenase small subunit OS=Dehalococcoides mccartyi (strain CBDB1) GN=hupS SV=1 UP=UP000000433:Chromosome
tr|B3E975|B3E975_GEOLS	0	0	0	2	4	7	0	0	0	Nicotinate-nucleotide--dimethylbenzimidazole phosphoribosyltransferase OS=Geobacter lovleyi (strain ATCC BAA-1151 / DSM 17278 / SZ) GN=cobT PE=3 SV=1
tr|B3E4K9|B3E4K9_GEOLS	0	0	0	2	4	4	0	0	0	Nitrilase/cyanide hydratase and apolipoprotein N-acyltransferase OS=Geobacter lovleyi (strain ATCC BAA-1151 / DSM 17278 / SZ) GN=Glov_2229 PE=4 SV=1
tr|B3E9P6|B3E9P6_GEOLS	0	0	0	8	6	8	3	4	4	Nitrogen fixation protein NifU OS=Geobacter lovleyi (strain ATCC BAA-1151 / DSM 17278 / SZ) GN=Glov_1606 PE=3 SV=1
tr|B3E1U5|B3E1U5_GEOLS	0	0	0	3	4	3	0	0	0	Nitrogen regulatory protein P-II OS=Geobacter lovleyi (strain ATCC BAA-1151 / DSM 17278 / SZ) GN=Glov_1879 PE=3 SV=1
tr|B3E284|B3E284_GEOLS	0	0	0	5	5	7	0	0	0	Nitrogen-fixing NifU domain protein OS=Geobacter lovleyi (strain ATCC BAA-1151 / DSM 17278 / SZ) GN=Glov_3484 PE=4 SV=1
NDK_GEOLS	0	0	0	2	3	2	0	0	0	Nucleoside diphosphate kinase OS=Geobacter lovleyi (strain ATCC BAA-1151 / DSM 17278 / SZ) GN=ndk PE=3 SV=1
tr|B3E1P3|B3E1P3_GEOLS	0	0	0	3	3	5	0	0	0	Nucleotidyl transferase OS=Geobacter lovleyi (strain ATCC BAA-1151 / DSM 17278 / SZ) GN=Glov_0407 PE=4 SV=1
tr|B3E1J5|B3E1J5_GEOLS	0	0	0	2	4	3	0	0	0	O-acetylhomoserine/O-acetylserine sulfhydrylase OS=Geobacter lovleyi (strain ATCC BAA-1151 / DSM 17278 / SZ) GN=Glov_0359 PE=3 SV=1
tr|B3E401|B3E401_GEOLS	0	0	0	2	3	2	0	0	0	OmpA/MotB domain protein OS=Geobacter lovleyi (strain ATCC BAA-1151 / DSM 17278 / SZ) GN=Glov_0689 PE=3 SV=1
tr|B3E8N5|B3E8N5_GEOLS	0	0	0	5	4	7	3	4	6	OmpW family protein OS=Geobacter lovleyi (strain ATCC BAA-1151 / DSM 17278 / SZ) GN=Glov_3005 PE=4 SV=1
tr|B3E3G2|B3E3G2_GEOLS	0	0	0	2	3	3	0	0	0	PAS modulated sigma54 specific transcriptional regulator, Fis family OS=Geobacter lovleyi (strain ATCC BAA-1151 / DSM 17278 / SZ) GN=Glov_2065 PE=4 SV=1
tr|B3E1Q8|B3E1Q8_GEOLS	0	0	0	2	3	3	0	0	0	Peptidase M29 aminopeptidase II OS=Geobacter lovleyi (strain ATCC BAA-1151 / DSM 17278 / SZ) GN=Glov_1842 PE=4 SV=1
RF1_GEOLS	0	0	0	2	2	4	0	0	0	Peptide chain release factor 1 OS=Geobacter lovleyi (strain ATCC BAA-1151 / DSM 17278 / SZ) GN=prfA PE=3 SV=1
tr|B3E269|B3E269_GEOLS	0	0	0	9	8	12	3	4	6	Peptidoglycan-associated lipoprotein OS=Geobacter lovleyi (strain ATCC BAA-1151 / DSM 17278 / SZ) GN=Glov_3469 PE=3 SV=1
tr|B3E1P8|B3E1P8_GEOLS	0	0	0	2	4	3	0	0	0	Peptidyl-prolyl cis-trans isomerase OS=Geobacter lovleyi (strain ATCC BAA-1151 / DSM 17278 / SZ) GN=Glov_0412 PE=4 SV=1
tr|B3E5N9|B3E5N9_GEOLS	0	0	0	5	4	2	0	0	0	Peptidyl-prolyl cis-trans isomerase OS=Geobacter lovleyi (strain ATCC BAA-1151 / DSM 17278 / SZ) GN=Glov_0987 PE=3 SV=1
tr|B3E411|B3E411_GEOLS	0	0	0	3	3	4	0	0	0	Peptidylprolyl isomerase OS=Geobacter lovleyi (strain ATCC BAA-1151 / DSM 17278 / SZ) GN=Glov_0699 PE=4 SV=1
tr|B3E6B3|B3E6B3_GEOLS	0	0	0	0	0	0	2	4	3	Peptidylprolyl isomerase OS=Geobacter lovleyi (strain ATCC BAA-1151 / DSM 17278 / SZ) GN=Glov_2546 PE=4 SV=1
tr|B3E7D6|B3E7D6_GEOLS	0	0	0	2	3	4	0	0	0	Peptidylprolyl isomerase OS=Geobacter lovleyi (strain ATCC BAA-1151 / DSM 17278 / SZ) GN=Glov_2740 PE=4 SV=1
tr|B3E921|B3E921_GEOLS	0	0	0	2	3	4	0	0	0	Peptidylprolyl isomerase OS=Geobacter lovleyi (strain ATCC BAA-1151 / DSM 17278 / SZ) GN=Glov_3028 PE=4 SV=1
tr|B3E939|B3E939_GEOLS	0	0	0	2	4	3	0	0	0	Peptidylprolyl isomerase OS=Geobacter lovleyi (strain ATCC BAA-1151 / DSM 17278 / SZ) GN=Glov_3046 PE=4 SV=1
tr|B3E655|B3E655_GEOLS	0	0	0	2	3	3	0	0	0	Periplasmic nitrate reductase, large subunit OS=Geobacter lovleyi (strain ATCC BAA-1151 / DSM 17278 / SZ) GN=Glov_1056 PE=3 SV=1
tr|B3E1S4|B3E1S4_GEOLS	0	0	0	2	4	3	0	0	0	Phenylacetate-coenzyme A ligase OS=Geobacter lovleyi (strain ATCC BAA-1151 / DSM 17278 / SZ) GN=Glov_1858 PE=3 SV=1
tr|B3E1U0|B3E1U0_GEOLS	0	0	0	2	5	3	0	0	0	Phenylalanine--tRNA ligase beta subunit OS=Geobacter lovleyi (strain ATCC BAA-1151 / DSM 17278 / SZ) GN=pheT PE=3 SV=1
tr|B3E4U5|B3E4U5_GEOLS	0	0	0	5	6	4	0	0	0	PhoH family protein OS=Geobacter lovleyi (strain ATCC BAA-1151 / DSM 17278 / SZ) GN=Glov_2315 PE=4 SV=1
tr|B3E752|B3E752_GEOLS	0	0	0	7	4	6	0	0	0	Phosphate acetyltransferase OS=Geobacter lovleyi (strain ATCC BAA-1151 / DSM 17278 / SZ) GN=Glov_1210 PE=4 SV=1
tr|B3E5W9|B3E5W9_GEOLS	0	0	0	2	4	3	0	0	0	Phospho-2-dehydro-3-deoxyheptonate aldolase OS=Geobacter lovleyi (strain ATCC BAA-1151 / DSM 17278 / SZ) GN=Glov_2496 PE=3 SV=1
tr|B3E6Y6|B3E6Y6_GEOLS	0	0	0	7	6	6	0	0	0	Cluster of Phospho-2-dehydro-3-deoxyheptonate aldolase OS=Geobacter lovleyi (strain ATCC BAA-1151 / DSM 17278 / SZ) GN=Glov_2678 PE=4 SV=1 (tr|B3E6Y6|B3E6Y6_GEOLS)
tr|B3E262|B3E262_GEOLS	0	0	0	6	5	4	0	0	0	Phosphoenolpyruvate carboxykinase [GTP] OS=Geobacter lovleyi (strain ATCC BAA-1151 / DSM 17278 / SZ) GN=pckG PE=3 SV=1
tr|B3E9P5|B3E9P5_GEOLS	0	0	0	8	2	5	0	0	0	Phosphoglucomutase OS=Geobacter lovleyi (strain ATCC BAA-1151 / DSM 17278 / SZ) GN=Glov_1605 PE=4 SV=1
PGK_GEOLS	0	0	0	6	5	2	3	4	5	Phosphoglycerate kinase OS=Geobacter lovleyi (strain ATCC BAA-1151 / DSM 17278 / SZ) GN=pgk PE=3 SV=1
PUR7_GEOLS	0	0	0	3	4	3	0	0	0	Phosphoribosylaminoimidazole-succinocarboxamide synthase OS=Geobacter lovleyi (strain ATCC BAA-1151 / DSM 17278 / SZ) GN=purC PE=3 SV=1
tr|B3E707|B3E707_GEOLS	0	0	0	2	4	3	0	0	0	Phosphoribosylformylglycinamidine synthase subunit PurL OS=Geobacter lovleyi (strain ATCC BAA-1151 / DSM 17278 / SZ) GN=purL PE=3 SV=1
tr|B3E4Q7|B3E4Q7_GEOLS	0	0	0	2	4	2	0	0	0	Polyprenyl synthetase OS=Geobacter lovleyi (strain ATCC BAA-1151 / DSM 17278 / SZ) GN=Glov_2277 PE=3 SV=1
PNP_GEOLS	0	0	0	7	5	5	0	0	0	Polyribonucleotide nucleotidyltransferase OS=Geobacter lovleyi (strain ATCC BAA-1151 / DSM 17278 / SZ) GN=pnp PE=3 SV=1
HEM3_GEOLS	0	0	0	2	3	2	0	0	0	Porphobilinogen deaminase OS=Geobacter lovleyi (strain ATCC BAA-1151 / DSM 17278 / SZ) GN=hemC PE=3 SV=1
tr|B3E2R9|B3E2R9_GEOLS	0	0	0	3	3	3	0	0	0	Preprotein translocase, YajC subunit OS=Geobacter lovleyi (strain ATCC BAA-1151 / DSM 17278 / SZ) GN=Glov_2010 PE=4 SV=1
tr|B3E6Y0|B3E6Y0_GEOLS	0	0	0	2	2	3	0	0	0	Probable glycine dehydrogenase (decarboxylating) subunit 1 OS=Geobacter lovleyi (strain ATCC BAA-1151 / DSM 17278 / SZ) GN=gcvPA PE=3 SV=1
tr|B3E8J0|B3E8J0_GEOLS	0	0	0	3	3	3	0	0	0	Probable thiol peroxidase OS=Geobacter lovleyi (strain ATCC BAA-1151 / DSM 17278 / SZ) GN=tpx PE=3 SV=1
TAL_GEOLS	0	0	0	3	3	3	0	0	0	Probable transaldolase OS=Geobacter lovleyi (strain ATCC BAA-1151 / DSM 17278 / SZ) GN=tal PE=3 SV=1
SYP_GEOLS	0	0	0	3	4	4	0	0	0	Proline--tRNA ligase OS=Geobacter lovleyi (strain ATCC BAA-1151 / DSM 17278 / SZ) GN=proS PE=3 SV=1
tr|B3EAT5|B3EAT5_GEOLS	0	0	0	7	5	3	2	4	3	Propionyl-CoA carboxylase OS=Geobacter lovleyi (strain ATCC BAA-1151 / DSM 17278 / SZ) GN=Glov_3262 PE=4 SV=1
tr|B3E9Z2|B3E9Z2_GEOLS	0	0	0	6	6	5	2	2	3	Protein RecA OS=Geobacter lovleyi (strain ATCC BAA-1151 / DSM 17278 / SZ) GN=recA PE=3 SV=1
tr|B3E273|B3E273_GEOLS	0	0	0	2	3	3	0	0	0	Protein TolQ OS=Geobacter lovleyi (strain ATCC BAA-1151 / DSM 17278 / SZ) GN=Glov_3473 PE=3 SV=1
SECA_GEOLS	0	0	0	9	8	6	5	4	5	Protein translocase subunit SecA OS=Geobacter lovleyi (strain ATCC BAA-1151 / DSM 17278 / SZ) GN=secA PE=3 SV=1
tr|B3E2R8|B3E2R8_GEOLS	0	0	0	6	5	3	3	4	4	Protein translocase subunit SecD OS=Geobacter lovleyi (strain ATCC BAA-1151 / DSM 17278 / SZ) GN=secD PE=3 SV=1
tr|B3E9V8|B3E9V8_GEOLS	0	0	0	3	3	2	0	0	0	Proton-translocating NADH-quinone oxidoreductase, chain L OS=Geobacter lovleyi (strain ATCC BAA-1151 / DSM 17278 / SZ) GN=Glov_3127 PE=4 SV=1
tr|B3E9V7|B3E9V7_GEOLS	0	0	0	2	3	2	0	0	0	Proton-translocating NADH-quinone oxidoreductase, chain M OS=Geobacter lovleyi (strain ATCC BAA-1151 / DSM 17278 / SZ) GN=Glov_3126 PE=4 SV=1
tr|B3E5T1|B3E5T1_GEOLS	0	0	0	2	3	3	0	0	0	Putative signal transduction protein OS=Geobacter lovleyi (strain ATCC BAA-1151 / DSM 17278 / SZ) GN=Glov_2458 PE=4 SV=1
tr|B3E6B6|B3E6B6_GEOLS	0	0	0	15	11	10	0	0	0	Pyruvate carboxylase OS=Geobacter lovleyi (strain ATCC BAA-1151 / DSM 17278 / SZ) GN=Glov_2549 PE=4 SV=1
tr|B3E9R9|B3E9R9_GEOLS	3	0	0	15	13	10	6	6	5	Pyruvate ferredoxin/flavodoxin oxidoreductase OS=Geobacter lovleyi (strain ATCC BAA-1151 / DSM 17278 / SZ) GN=Glov_1629 PE=4 SV=1
tr|B3E9R7|B3E9R7_GEOLS	0	0	0	12	10	9	2	3	3	Pyruvate flavodoxin/ferredoxin oxidoreductase domain protein OS=Geobacter lovleyi (strain ATCC BAA-1151 / DSM 17278 / SZ) GN=Glov_1627 PE=4 SV=1
tr|B3E307|B3E307_GEOLS	0	0	0	16	9	7	3	3	4	Pyruvate, phosphate dikinase OS=Geobacter lovleyi (strain ATCC BAA-1151 / DSM 17278 / SZ) GN=Glov_3566 PE=4 SV=1
tr|B3E1K4|B3E1K4_GEOLS	0	0	0	27	20	24	7	6	7	Pyruvate-flavodoxin oxidoreductase OS=Geobacter lovleyi (strain ATCC BAA-1151 / DSM 17278 / SZ) GN=Glov_0368 PE=3 SV=1
tr|B3E4Q6|B3E4Q6_GEOLS	0	0	0	2	3	3	0	0	0	Redoxin domain protein OS=Geobacter lovleyi (strain ATCC BAA-1151 / DSM 17278 / SZ) GN=Glov_2276 PE=4 SV=1
tr|B3E7F3|B3E7F3_GEOLS	0	0	0	3	4	3	0	0	0	ResB family protein OS=Geobacter lovleyi (strain ATCC BAA-1151 / DSM 17278 / SZ) GN=Glov_2757 PE=4 SV=1
tr|B3E6B5|B3E6B5_GEOLS	0	0	0	2	3	4	0	0	0	Response regulator receiver modulated CheW protein OS=Geobacter lovleyi (strain ATCC BAA-1151 / DSM 17278 / SZ) GN=Glov_2548 PE=4 SV=1
tr|B3E420|B3E420_GEOLS	0	0	0	2	3	3	0	0	0	Response regulator receiver protein OS=Geobacter lovleyi (strain ATCC BAA-1151 / DSM 17278 / SZ) GN=Glov_2125 PE=4 SV=1
tr|B3E7D7|B3E7D7_GEOLS	0	0	0	3	3	2	0	0	0	Response regulator receiver protein OS=Geobacter lovleyi (strain ATCC BAA-1151 / DSM 17278 / SZ) GN=Glov_2741 PE=4 SV=1
tr|B3E747|B3E747_GEOLS	0	0	0	2	4	3	0	0	0	Rhodanese-like protein OS=Geobacter lovleyi (strain ATCC BAA-1151 / DSM 17278 / SZ) GN=Glov_1205 PE=4 SV=1
tr|B3EB73|B3EB73_GEOLS	0	0	0	2	3	3	0	0	0	Cluster of Riboflavin biosynthesis protein RibBA OS=Geobacter lovleyi (strain ATCC BAA-1151 / DSM 17278 / SZ) GN=ribBA PE=3 SV=1 (tr|B3EB73|B3EB73_GEOLS)
tr|B3E2U3|B3E2U3_GEOLS	0	0	0	3	3	3	0	0	0	Ribonuclease Y OS=Geobacter lovleyi (strain ATCC BAA-1151 / DSM 17278 / SZ) GN=rny PE=3 SV=1
tr|B3E4G7|B3E4G7_GEOLS	0	0	0	2	3	3	0	0	0	Ribonuclease, Rne/Rng family OS=Geobacter lovleyi (strain ATCC BAA-1151 / DSM 17278 / SZ) GN=Glov_0756 PE=4 SV=1
tr|B3E4U8|B3E4U8_GEOLS	0	0	0	8	6	4	0	0	0	Ribonucleoside-diphosphate reductase, adenosylcobalamin-dependent OS=Geobacter lovleyi (strain ATCC BAA-1151 / DSM 17278 / SZ) GN=Glov_2318 PE=4 SV=1
tr|B3E6G1|B3E6G1_GEOLS	0	0	0	2	3	3	0	0	0	Ribose-phosphate pyrophosphokinase OS=Geobacter lovleyi (strain ATCC BAA-1151 / DSM 17278 / SZ) GN=prs PE=3 SV=1
tr|B3E440|B3E440_GEOLS	0	0	0	8	6	5	2	4	4	Ribosomal protein S1 OS=Geobacter lovleyi (strain ATCC BAA-1151 / DSM 17278 / SZ) GN=Glov_2145 PE=4 SV=1
tr|B3E9V4|B3E9V4_GEOLS	0	0	0	4	4	6	0	0	0	Roadblock/LC7 family protein OS=Geobacter lovleyi (strain ATCC BAA-1151 / DSM 17278 / SZ) GN=Glov_3123 PE=4 SV=1
tr|B3E4W5|B3E4W5_GEOLS	0	0	0	4	3	2	0	0	0	Rubrerythrin OS=Geobacter lovleyi (strain ATCC BAA-1151 / DSM 17278 / SZ) GN=Glov_0804 PE=4 SV=1
tr|B3E4Y8|B3E4Y8_GEOLS	0	0	0	4	3	2	0	0	0	Rubrerythrin OS=Geobacter lovleyi (strain ATCC BAA-1151 / DSM 17278 / SZ) GN=Glov_0828 PE=4 SV=1
tr|B3E651|B3E651_GEOLS	0	0	0	2	3	3	0	0	0	Rubrerythrin OS=Geobacter lovleyi (strain ATCC BAA-1151 / DSM 17278 / SZ) GN=Glov_1052 PE=4 SV=1
tr|B3EBB6|B3EBB6_GEOLS	0	0	0	3	3	4	0	0	0	Rubrerythrin OS=Geobacter lovleyi (strain ATCC BAA-1151 / DSM 17278 / SZ) GN=Glov_1794 PE=4 SV=1
tr|B3E1I5|B3E1I5_GEOLS	0	0	0	5	2	4	0	0	0	S-adenosylmethionine synthase OS=Geobacter lovleyi (strain ATCC BAA-1151 / DSM 17278 / SZ) GN=metK PE=3 SV=1
embl-cds:CAI82676	3	6	4	0	0	0	0	0	0	S-adenosylmethionine synthetase OS=Dehalococcoides mccartyi (strain CBDB1) GN=metK SV=1 UP=UP000000433:Chromosome
tr|B3E7A6|B3E7A6_GEOLS	0	0	0	2	3	3	0	0	0	S-layer domain protein OS=Geobacter lovleyi (strain ATCC BAA-1151 / DSM 17278 / SZ) GN=Glov_1264 PE=4 SV=1
embl-cds:CAI82975	3	3	2	0	0	0	0	0	0	SPFH domain protein OS=Dehalococcoides mccartyi (strain CBDB1) GN=cbdbA831 SV=1 UP=UP000000433:Chromosome
tr|B3E883|B3E883_GEOLS	0	0	0	3	3	4	0	0	0	SSS sodium solute transporter superfamily OS=Geobacter lovleyi (strain ATCC BAA-1151 / DSM 17278 / SZ) GN=Glov_1399 PE=3 SV=1
tr|B3EAF4|B3EAF4_GEOLS	0	0	0	2	3	3	0	0	0	Saccharopine dehydrogenase OS=Geobacter lovleyi (strain ATCC BAA-1151 / DSM 17278 / SZ) GN=Glov_1676 PE=4 SV=1
GLYA_GEOLS	0	0	0	4	3	4	2	4	3	Serine hydroxymethyltransferase OS=Geobacter lovleyi (strain ATCC BAA-1151 / DSM 17278 / SZ) GN=glyA PE=3 SV=1
tr|B3E460|B3E460_GEOLS	0	0	0	5	4	3	2	3	4	Sigma 54 modulation protein/ribosomal protein S30EA OS=Geobacter lovleyi (strain ATCC BAA-1151 / DSM 17278 / SZ) GN=Glov_2165 PE=4 SV=1
tr|B3E5S1|B3E5S1_GEOLS	0	0	0	2	3	3	0	0	0	SirA family protein OS=Geobacter lovleyi (strain ATCC BAA-1151 / DSM 17278 / SZ) GN=Glov_2448 PE=3 SV=1
tr|B3E4A8|B3E4A8_GEOLS	0	0	0	25	26	20	8	8	10	Succinate dehydrogenase or fumarate reductase, flavoprotein subunit OS=Geobacter lovleyi (strain ATCC BAA-1151 / DSM 17278 / SZ) GN=Glov_2213 PE=4 SV=1
tr|B3E7H0|B3E7H0_GEOLS (+1)	0	0	0	2	3	3	0	0	0	Succinic semialdehyde dehydrogenase OS=Geobacter lovleyi (strain ATCC BAA-1151 / DSM 17278 / SZ) GN=Glov_2774 PE=3 SV=1
tr|B3EBE6|B3EBE6_GEOLS	0	0	0	3	3	4	0	0	0	TRAP dicarboxylate transporter, DctP subunit OS=Geobacter lovleyi (strain ATCC BAA-1151 / DSM 17278 / SZ) GN=Glov_1824 PE=4 SV=1
tr|B3EBP2|B3EBP2_GEOLS	0	0	0	4	4	3	0	0	0	Tetratricopeptide TPR_2 repeat protein OS=Geobacter lovleyi (strain ATCC BAA-1151 / DSM 17278 / SZ) GN=Glov_3375 PE=4 SV=1
tr|B3E9R8|B3E9R8_GEOLS	0	0	0	30	34	33	54	50	52	Thiamine pyrophosphate protein domain protein TPP-binding OS=Geobacter lovleyi (strain ATCC BAA-1151 / DSM 17278 / SZ) GN=Glov_1628 PE=4 SV=1
tr|B3E2I0|B3E2I0_GEOLS	0	0	0	5	2	5	0	0	0	Thioredoxin OS=Geobacter lovleyi (strain ATCC BAA-1151 / DSM 17278 / SZ) GN=Glov_0505 PE=3 SV=1
tr|B3E1T5|B3E1T5_GEOLS	0	0	0	5	4	4	0	0	0	Threonine--tRNA ligase OS=Geobacter lovleyi (strain ATCC BAA-1151 / DSM 17278 / SZ) GN=thrS PE=3 SV=1
tr|B3EAE5|B3EAE5_GEOLS	0	0	0	3	4	5	0	0	0	Transcription termination/antitermination protein NusA OS=Geobacter lovleyi (strain ATCC BAA-1151 / DSM 17278 / SZ) GN=nusA PE=3 SV=1
tr|B3E7S3|B3E7S3_GEOLS	0	0	0	3	5	4	0	0	0	Transcription termination/antitermination protein NusG OS=Geobacter lovleyi (strain ATCC BAA-1151 / DSM 17278 / SZ) GN=nusG PE=3 SV=1
tr|B3E8G8|B3E8G8_GEOLS	0	0	0	3	5	3	0	0	0	Transcriptional regulator, BadM/Rrf2 family OS=Geobacter lovleyi (strain ATCC BAA-1151 / DSM 17278 / SZ) GN=Glov_2937 PE=4 SV=1
tr|B3E4U2|B3E4U2_GEOLS	0	0	0	3	4	5	0	0	0	Transcriptional regulator, MucR family OS=Geobacter lovleyi (strain ATCC BAA-1151 / DSM 17278 / SZ) GN=Glov_2312 PE=4 SV=1
tr|B3E3P4|B3E3P4_GEOLS	0	0	0	2	2	3	0	0	0	Transglutaminase domain protein OS=Geobacter lovleyi (strain ATCC BAA-1151 / DSM 17278 / SZ) GN=Glov_3615 PE=4 SV=1
tr|B3E7K0|B3E7K0_GEOLS	0	0	0	2	3	2	0	0	0	Transketolase OS=Geobacter lovleyi (strain ATCC BAA-1151 / DSM 17278 / SZ) GN=Glov_2804 PE=3 SV=1
tr|B3E7Q8|B3E7Q8_GEOLS	0	0	0	7	6	5	0	0	0	Translation elongation factor G OS=Geobacter lovleyi (strain ATCC BAA-1151 / DSM 17278 / SZ) GN=Glov_1319 PE=4 SV=1
IF2_GEOLS	0	0	0	4	4	3	0	0	0	Translation initiation factor IF-2 OS=Geobacter lovleyi (strain ATCC BAA-1151 / DSM 17278 / SZ) GN=infB PE=3 SV=1
tr|B3E7R4|B3E7R4_GEOLS	0	0	0	3	4	2	0	0	0	Transport-associated protein OS=Geobacter lovleyi (strain ATCC BAA-1151 / DSM 17278 / SZ) GN=Glov_1325 PE=4 SV=1
TIG_GEOLS	0	0	0	4	3	4	0	0	0	Trigger factor OS=Geobacter lovleyi (strain ATCC BAA-1151 / DSM 17278 / SZ) GN=tig PE=3 SV=1
tr|B3EAD2|B3EAD2_GEOLS	0	0	0	3	4	3	0	0	0	Twitching motility protein OS=Geobacter lovleyi (strain ATCC BAA-1151 / DSM 17278 / SZ) GN=Glov_1654 PE=4 SV=1
tr|B3EAD3|B3EAD3_GEOLS	0	0	0	3	4	2	0	0	0	Type II secretion system protein OS=Geobacter lovleyi (strain ATCC BAA-1151 / DSM 17278 / SZ) GN=Glov_1655 PE=4 SV=1
MURA_GEOLS	0	0	0	2	4	3	0	0	0	UDP-N-acetylglucosamine 1-carboxyvinyltransferase OS=Geobacter lovleyi (strain ATCC BAA-1151 / DSM 17278 / SZ) GN=murA PE=3 SV=1
tr|B3E2I2|B3E2I2_GEOLS	0	0	0	3	3	4	0	0	0	UTP--glucose-1-phosphate uridylyltransferase OS=Geobacter lovleyi (strain ATCC BAA-1151 / DSM 17278 / SZ) GN=Glov_0507 PE=3 SV=1
tr|B3E1H9|B3E1H9_GEOLS	0	0	0	2	3	3	0	0	0	Uncharacterized protein OS=Geobacter lovleyi (strain ATCC BAA-1151 / DSM 17278 / SZ) GN=Glov_0343 PE=4 SV=1
tr|B3E2F2|B3E2F2_GEOLS	0	0	0	5	5	5	2	3	2	Uncharacterized protein OS=Geobacter lovleyi (strain ATCC BAA-1151 / DSM 17278 / SZ) GN=Glov_0477 PE=4 SV=1
tr|B3E3A1|B3E3A1_GEOLS	0	0	0	4	4	3	0	0	0	Uncharacterized protein OS=Geobacter lovleyi (strain ATCC BAA-1151 / DSM 17278 / SZ) GN=Glov_0586 PE=4 SV=1
tr|B3E3Z4|B3E3Z4_GEOLS	0	0	0	3	3	4	0	0	0	Uncharacterized protein OS=Geobacter lovleyi (strain ATCC BAA-1151 / DSM 17278 / SZ) GN=Glov_0682 PE=4 SV=1
tr|B3E406|B3E406_GEOLS	0	0	0	3	5	5	0	0	0	Uncharacterized protein OS=Geobacter lovleyi (strain ATCC BAA-1151 / DSM 17278 / SZ) GN=Glov_0694 PE=4 SV=1
tr|B3E5P0|B3E5P0_GEOLS	0	0	0	3	3	2	0	0	0	Uncharacterized protein OS=Geobacter lovleyi (strain ATCC BAA-1151 / DSM 17278 / SZ) GN=Glov_0988 PE=4 SV=1
tr|B3E792|B3E792_GEOLS	0	0	0	2	3	3	0	0	0	Uncharacterized protein OS=Geobacter lovleyi (strain ATCC BAA-1151 / DSM 17278 / SZ) GN=Glov_1250 PE=4 SV=1
tr|B3E7A7|B3E7A7_GEOLS	0	0	0	4	4	3	2	4	4	Uncharacterized protein OS=Geobacter lovleyi (strain ATCC BAA-1151 / DSM 17278 / SZ) GN=Glov_1265 PE=4 SV=1
tr|B3E9P4|B3E9P4_GEOLS	0	0	0	4	3	3	0	0	0	Uncharacterized protein OS=Geobacter lovleyi (strain ATCC BAA-1151 / DSM 17278 / SZ) GN=Glov_1604 PE=4 SV=1
tr|B3EB80|B3EB80_GEOLS	0	0	0	3	4	3	0	0	0	Uncharacterized protein OS=Geobacter lovleyi (strain ATCC BAA-1151 / DSM 17278 / SZ) GN=Glov_1758 PE=4 SV=1
tr|B3E1U1|B3E1U1_GEOLS	0	0	0	2	3	2	0	0	0	Uncharacterized protein OS=Geobacter lovleyi (strain ATCC BAA-1151 / DSM 17278 / SZ) GN=Glov_1875 PE=4 SV=1
tr|B3E3G0|B3E3G0_GEOLS	0	0	0	3	3	3	0	0	0	Uncharacterized protein OS=Geobacter lovleyi (strain ATCC BAA-1151 / DSM 17278 / SZ) GN=Glov_2063 PE=4 SV=1
tr|B3E4B3|B3E4B3_GEOLS	0	0	0	3	4	3	0	0	0	Uncharacterized protein OS=Geobacter lovleyi (strain ATCC BAA-1151 / DSM 17278 / SZ) GN=Glov_2218 PE=4 SV=1
tr|B3E4S2|B3E4S2_GEOLS	0	0	0	13	12	17	2	4	3	Uncharacterized protein OS=Geobacter lovleyi (strain ATCC BAA-1151 / DSM 17278 / SZ) GN=Glov_2292 PE=4 SV=1
tr|B3E4S3|B3E4S3_GEOLS	0	0	0	6	4	6	0	0	0	Uncharacterized protein OS=Geobacter lovleyi (strain ATCC BAA-1151 / DSM 17278 / SZ) GN=Glov_2293 PE=4 SV=1
tr|B3E4S5|B3E4S5_GEOLS	0	0	0	4	3	4	0	0	0	Uncharacterized protein OS=Geobacter lovleyi (strain ATCC BAA-1151 / DSM 17278 / SZ) GN=Glov_2295 PE=4 SV=1
tr|B3E5X7|B3E5X7_GEOLS	0	0	0	3	4	4	0	0	0	Uncharacterized protein OS=Geobacter lovleyi (strain ATCC BAA-1151 / DSM 17278 / SZ) GN=Glov_2504 PE=4 SV=1
tr|B3E7D3|B3E7D3_GEOLS	0	0	0	2	4	3	0	0	0	Uncharacterized protein OS=Geobacter lovleyi (strain ATCC BAA-1151 / DSM 17278 / SZ) GN=Glov_2737 PE=4 SV=1
tr|B3E8H0|B3E8H0_GEOLS	0	0	0	4	3	4	0	0	0	Uncharacterized protein OS=Geobacter lovleyi (strain ATCC BAA-1151 / DSM 17278 / SZ) GN=Glov_2939 PE=4 SV=1
tr|B3E979|B3E979_GEOLS	0	0	0	7	5	8	0	0	0	Uncharacterized protein OS=Geobacter lovleyi (strain ATCC BAA-1151 / DSM 17278 / SZ) GN=Glov_3086 PE=4 SV=1
tr|B3EBH7|B3EBH7_GEOLS	0	0	0	3	3	4	0	0	0	Uncharacterized protein OS=Geobacter lovleyi (strain ATCC BAA-1151 / DSM 17278 / SZ) GN=Glov_3310 PE=4 SV=1
tr|B3E260|B3E260_GEOLS	0	0	0	8	10	10	0	0	0	Uncharacterized protein OS=Geobacter lovleyi (strain ATCC BAA-1151 / DSM 17278 / SZ) GN=Glov_3460 PE=4 SV=1
tr|B3E3N1|B3E3N1_GEOLS	0	0	0	3	3	2	0	0	0	Universal stress protein OS=Geobacter lovleyi (strain ATCC BAA-1151 / DSM 17278 / SZ) GN=Glov_3602 PE=3 SV=1
DCUP_GEOLS	2	5	3	2	3	2	0	0	0	Uroporphyrinogen decarboxylase OS=Geobacter lovleyi (strain ATCC BAA-1151 / DSM 17278 / SZ) GN=hemE PE=3 SV=1
embl-cds:CAI82899	2	3	3	0	0	0	0	0	0	V-type H(+)-translocating pyrophosphatase OS=Dehalococcoides mccartyi (strain CBDB1) GN=cbdbA738 SV=1 UP=UP000000433:Chromosome
embl-cds:CAI82917	3	3	2	0	0	0	0	0	0	V-type H(+)-translocating pyrophosphatase OS=Dehalococcoides mccartyi (strain CBDB1) GN=hppA SV=1 UP=UP000000433:Chromosome
tr|B3E4Y7|B3E4Y7_GEOLS	0	0	0	5	4	6	0	0	0	V-type H(+)-translocating pyrophosphatase OS=Geobacter lovleyi (strain ATCC BAA-1151 / DSM 17278 / SZ) GN=Glov_0827 PE=3 SV=1
tr|B3E7B1|B3E7B1_GEOLS	0	0	0	2	3	3	0	0	0	Zinc metalloprotease OS=Geobacter lovleyi (strain ATCC BAA-1151 / DSM 17278 / SZ) GN=Glov_2715 PE=3 SV=1
embl-cds:CAI82960	2	3	3	0	0	0	0	0	0	acetolactate synthase, large subunit OS=Dehalococcoides mccartyi (strain CBDB1) GN=ilvB SV=1 UP=UP000000433:Chromosome
embl-cds:CAI82396	2	3	3	0	0	0	0	0	0	acetyl-CoA carboxylase, biotin carboxylase OS=Dehalococcoides mccartyi (strain CBDB1) GN=accC SV=1 UP=UP000000433:Chromosome
embl-cds:CAI83221	4	4	2	0	0	0	0	0	0	acetyl-CoA synthetase OS=Dehalococcoides mccartyi (strain CBDB1) GN=acs SV=1 UP=UP000000433:Chromosome
embl-cds:CAI83178	3	3	3	0	0	0	0	0	0	acetyl-CoA synthetase OS=Dehalococcoides mccartyi (strain CBDB1) GN=cbdbA1077 SV=1 UP=UP000000433:Chromosome
embl-cds:CAI83229	2	2	2	0	0	0	0	0	0	acetyltransferase, GNAT family OS=Dehalococcoides mccartyi (strain CBDB1) GN=cbdbA1135 SV=1 UP=UP000000433:Chromosome
embl-cds:CAI82614	2	3	3	0	0	0	0	0	0	aconitase C-terminal domain protein OS=Dehalococcoides mccartyi (strain CBDB1) GN=cbdbA407 SV=1 UP=UP000000433:Chromosome
embl-cds:CAI82677	4	4	3	0	0	0	0	0	0	adenosylhomocysteinase OS=Dehalococcoides mccartyi (strain CBDB1) GN=ahcY SV=1 UP=UP000000433:Chromosome
embl-cds:CAI82967	3	2	2	0	0	0	0	0	0	adenylosuccinate lyase OS=Dehalococcoides mccartyi (strain CBDB1) GN=purB SV=1 UP=UP000000433:Chromosome
embl-cds:CAI82328	2	2	3	0	0	0	0	0	0	alanyl-tRNA synthetase OS=Dehalococcoides mccartyi (strain CBDB1) GN=alaS SV=1 UP=UP000000433:Chromosome
embl-cds:CAI82584	2	3	5	0	0	0	0	0	0	amino acid ABC transporter, periplasmic aminoacid-binding protein OS=Dehalococcoides mccartyi (strain CBDB1) GN=cbdbA371 SV=1 UP=UP000000433:Chromosome
embl-cds:CAI83002	2	2	2	0	0	0	0	0	0	aminopeptidase protein OS=Dehalococcoides mccartyi (strain CBDB1) GN=cbdbA861 SV=1 UP=UP000000433:Chromosome
embl-cds:CAI83267	3	3	4	0	0	0	0	0	0	argininosuccinate synthase OS=Dehalococcoides mccartyi (strain CBDB1) GN=argG SV=1 UP=UP000000433:Chromosome
embl-cds:CAI83349	3	3	2	0	0	0	0	0	0	aspartate aminotransferase OS=Dehalococcoides mccartyi (strain CBDB1) GN=aspC SV=1 UP=UP000000433:Chromosome
embl-cds:CAI83211	2	3	2	0	0	0	0	0	0	aspartate carbamoyltransferase OS=Dehalococcoides mccartyi (strain CBDB1) GN=pyrB SV=1 UP=UP000000433:Chromosome
embl-cds:CAI83062	3	3	3	0	0	0	0	0	0	aspartate-semialdehyde dehydrogenase OS=Dehalococcoides mccartyi (strain CBDB1) GN=asd SV=1 UP=UP000000433:Chromosome
embl-cds:CAI82830	2	2	2	0	0	0	0	0	0	aspartyl-tRNA synthetase OS=Dehalococcoides mccartyi (strain CBDB1) GN=aspS SV=1 UP=UP000000433:Chromosome
embl-cds:CAI82822	4	5	4	0	0	0	0	0	0	carbon monoxide dehydrogenase, alpha subunit OS=Dehalococcoides mccartyi (strain CBDB1) GN=codH SV=1 UP=UP000000433:Chromosome
embl-cds:CAI82516	3	2	4	0	0	0	0	0	0	cell division protein FtsZ OS=Dehalococcoides mccartyi (strain CBDB1) GN=ftsZ SV=1 UP=UP000000433:Chromosome
embl-cds:CAI83407	18	10	17	0	0	0	4	3	5	chaperone protein DnaK OS=Dehalococcoides mccartyi (strain CBDB1) GN=dnaK SV=1 UP=UP000000433:Chromosome
embl-cds:CAI82626	3	0	0	0	0	0	0	0	0	chorismate mutase/prephenate dehydratase (P-protein) OS=Dehalococcoides mccartyi (strain CBDB1) GN=pheA SV=1 UP=UP000000433:Chromosome
embl-cds:CAI83408	2	0	2	0	0	0	0	0	0	co-chaperone protein GrpE OS=Dehalococcoides mccartyi (strain CBDB1) GN=grpE SV=1 UP=UP000000433:Chromosome
embl-cds:CAI83436	36	28	32	3	0	0	5	6	4	co-chaperonin GroEL OS=Dehalococcoides mccartyi (strain CBDB1) GN=groEL SV=1 UP=UP000000433:Chromosome
embl-cds:CAI83027	2	2	2	0	0	0	0	0	0	cobyric acid synthase CobQ OS=Dehalococcoides mccartyi (strain CBDB1) GN=cobQ SV=1 UP=UP000000433:Chromosome
embl-cds:CAI83095	4	3	2	0	0	0	0	0	0	conserved domain protein OS=Dehalococcoides mccartyi (strain CBDB1) GN=cbdbA971 SV=1 UP=UP000000433:Chromosome
embl-cds:CAI83134	4	2	3	0	0	0	0	0	0	conserved domain protein OS=Dehalococcoides mccartyi (strain CBDB1) GN=cbdbA1024 SV=1 UP=UP000000433:Chromosome
embl-cds:CAI83414	27	28	30	0	0	0	0	0	0	conserved domain protein OS=Dehalococcoides mccartyi (strain CBDB1) GN=cbdbA1368 SV=1 UP=UP000000433:Chromosome
embl-cds:CAI82495	4	3	3	0	0	0	0	0	0	conserved hypothetical protein OS=Dehalococcoides mccartyi (strain CBDB1) GN=cbdbA260 SV=1 UP=UP000000433:Chromosome
embl-cds:CAI82524	2	6	3	0	0	0	0	0	0	conserved hypothetical protein OS=Dehalococcoides mccartyi (strain CBDB1) GN=cbdbA294 SV=1 UP=UP000000433:Chromosome
embl-cds:CAI82749	3	6	4	0	0	0	0	0	0	conserved hypothetical protein OS=Dehalococcoides mccartyi (strain CBDB1) GN=cbdbA565 SV=1 UP=UP000000433:Chromosome
embl-cds:CAI82751	2	2	4	0	0	0	0	0	0	conserved hypothetical protein OS=Dehalococcoides mccartyi (strain CBDB1) GN=cbdbA567 SV=1 UP=UP000000433:Chromosome
embl-cds:CAI82760	2	2	3	0	0	0	0	0	0	conserved hypothetical protein OS=Dehalococcoides mccartyi (strain CBDB1) GN=cbdbA578 SV=1 UP=UP000000433:Chromosome
embl-cds:CAI83012	3	3	5	0	0	0	0	0	0	conserved hypothetical protein OS=Dehalococcoides mccartyi (strain CBDB1) GN=cbdbA872 SV=1 UP=UP000000433:Chromosome
embl-cds:CAI83114	2	3	3	0	0	0	0	0	0	conserved hypothetical protein OS=Dehalococcoides mccartyi (strain CBDB1) GN=cbdbA999 SV=1 UP=UP000000433:Chromosome
embl-cds:CAI83236	5	3	2	0	0	0	0	0	0	conserved hypothetical protein OS=Dehalococcoides mccartyi (strain CBDB1) GN=cbdbA1142 SV=1 UP=UP000000433:Chromosome
embl-cds:CAI83281	4	2	2	0	0	0	0	0	0	conserved hypothetical protein OS=Dehalococcoides mccartyi (strain CBDB1) GN=cbdbA1202 SV=1 UP=UP000000433:Chromosome
embl-cds:CAI83469	3	3	2	0	0	0	0	0	0	conserved hypothetical protein OS=Dehalococcoides mccartyi (strain CBDB1) GN=cbdbA1440 SV=1 UP=UP000000433:Chromosome
embl-cds:CAI83490	3	5	4	0	0	0	0	0	0	conserved hypothetical protein OS=Dehalococcoides mccartyi (strain CBDB1) GN=cbdbA1465 SV=1 UP=UP000000433:Chromosome
embl-cds:CAI82581	4	4	4	0	0	0	0	0	0	conserved hypothetical protein OS=Dehalococcoides mccartyi (strain CBDB1) GN=cbdbB12 SV=1 UP=UP000000433:Chromosome
embl-cds:CAI82336	0	0	0	0	0	0	0	0	0	cysteinyl-tRNA synthetase OS=Dehalococcoides mccartyi (strain CBDB1) GN=cysS SV=1 UP=UP000000433:Chromosome
embl-cds:CAI83116	0	0	0	0	0	0	0	0	0	cytosol aminopeptidase OS=Dehalococcoides mccartyi (strain CBDB1) GN=pepA SV=1 UP=UP000000433:Chromosome
tr|B3EAD6|B3EAD6_GEOLS	0	0	0	2	4	3	0	0	0	dTDP-glucose 4,6-dehydratase OS=Geobacter lovleyi (strain ATCC BAA-1151 / DSM 17278 / SZ) GN=Glov_1658 PE=3 SV=1
embl-cds:CAI82586	10	4	7	0	0	0	0	0	0	degV family protein OS=Dehalococcoides mccartyi (strain CBDB1) GN=degV SV=1 UP=UP000000433:Chromosome
embl-cds:CAI82698	2	2	2	0	0	0	0	0	0	diaminopimelate decarboxylase OS=Dehalococcoides mccartyi (strain CBDB1) GN=lysA SV=1 UP=UP000000433:Chromosome
embl-cds:CAI83063	2	3	2	0	0	0	0	0	0	dihydrodipicolinate synthase OS=Dehalococcoides mccartyi (strain CBDB1) GN=dapA SV=1 UP=UP000000433:Chromosome
embl-cds:CAI83212	3	3	2	0	0	0	0	0	0	dihydroorotase, multifunctional complex type OS=Dehalococcoides mccartyi (strain CBDB1) GN=pyrC SV=1 UP=UP000000433:Chromosome
embl-cds:CAI83379	4	4	2	0	0	0	0	0	0	dihydroorotate dehydrogenase OS=Dehalococcoides mccartyi (strain CBDB1) GN=pyrD SV=1 UP=UP000000433:Chromosome
embl-cds:CAI82961	3	4	4	0	0	0	0	0	0	dihydroxy-acid dehydratase OS=Dehalococcoides mccartyi (strain CBDB1) GN=ilvD SV=1 UP=UP000000433:Chromosome
embl-cds:CAI82756	6	6	2	0	0	0	0	0	0	enolase OS=Dehalococcoides mccartyi (strain CBDB1) GN=eno SV=1 UP=UP000000433:Chromosome
embl-cds:CAI82446	3	4	3	0	0	0	0	0	0	ferredoxin, iron-sulfur cluster-binding protein OS=Dehalococcoides mccartyi (strain CBDB1) GN=fdx1 SV=1 UP=UP000000433:Chromosome
embl-cds:CAI82443	8	6	5	0	0	0	2	3	4	formate dehydrogenase, major subunit OS=Dehalococcoides mccartyi (strain CBDB1) GN=fdnG SV=1 UP=UP000000433:Chromosome
embl-cds:CAI83295	4	5	4	0	0	0	0	0	0	gamma-glutamyl phosphate reductase OS=Dehalococcoides mccartyi (strain CBDB1) GN=proA SV=1 UP=UP000000433:Chromosome
embl-cds:CAI83592	3	4	4	0	0	0	0	0	0	glutamine synthetase OS=Dehalococcoides mccartyi (strain CBDB1) GN=glnA SV=1 UP=UP000000433:Chromosome
embl-cds:CAI83155	2	3	2	0	0	0	0	0	0	glutamine synthetase, type I OS=Dehalococcoides mccartyi (strain CBDB1) GN=glnA SV=1 UP=UP000000433:Chromosome
embl-cds:CAI82753	3	2	2	0	0	0	0	0	0	glyceraldehyde-3-phosphate dehydrogenase, typeI OS=Dehalococcoides mccartyi (strain CBDB1) GN=gap SV=1 UP=UP000000433:Chromosome
embl-cds:CAI82920	2	2	3	0	0	0	0	0	0	glycyl-tRNA synthetase OS=Dehalococcoides mccartyi (strain CBDB1) GN=glyS SV=1 UP=UP000000433:Chromosome
embl-cds:CAI82970	2	3	2	0	0	0	0	0	0	histidinol-phosphate aminotransferase OS=Dehalococcoides mccartyi (strain CBDB1) GN=hisC SV=1 UP=UP000000433:Chromosome
embl-cds:CAI82285	2	3	4	0	0	0	0	0	0	histidyl-tRNA synthetase OS=Dehalococcoides mccartyi (strain CBDB1) GN=hisS SV=1 UP=UP000000433:Chromosome
embl-cds:CAI82613	3	5	2	0	0	0	0	0	0	homoaconitate hydratase family protein OS=Dehalococcoides mccartyi (strain CBDB1) GN=cbdbA405 SV=1 UP=UP000000433:Chromosome
embl-cds:CAI83218	4	4	2	0	0	0	0	0	0	homoserine dehydrogenase OS=Dehalococcoides mccartyi (strain CBDB1) GN=metM SV=1 UP=UP000000433:Chromosome
embl-cds:CAI83439	2	0	0	0	0	0	0	0	0	hydrogenase accessory protein HypB OS=Dehalococcoides mccartyi (strain CBDB1) GN=hypB SV=1 UP=UP000000433:Chromosome
embl-cds:CAI82776	5	0	0	0	0	0	0	0	0	hydrogenase, group 3, VhuA subunit OS=Dehalococcoides mccartyi (strain CBDB1) GN=cbdbA597 SV=1 UP=UP000000433:Chromosome
embl-cds:CAI82775	3	0	2	0	0	0	0	0	0	hydrogenase, group 3, VhuG subunit OS=Dehalococcoides mccartyi (strain CBDB1) GN=cbdbA596 SV=1 UP=UP000000433:Chromosome
embl-cds:CAI83204	3	5	10	0	0	0	0	0	0	hypothetical periplasmic protein OS=Dehalococcoides mccartyi (strain CBDB1) GN=cbdbA1106 SV=1 UP=UP000000433:Chromosome
embl-cds:CAI82466	2	4	6	0	0	0	0	0	0	hypothetical protein OS=Dehalococcoides mccartyi (strain CBDB1) GN=cbdbA227 SV=1 UP=UP000000433:Chromosome
embl-cds:CAI82617	0	2	2	0	0	0	0	0	0	hypothetical protein OS=Dehalococcoides mccartyi (strain CBDB1) GN=cbdbA410 SV=1 UP=UP000000433:Chromosome
embl-cds:CAI82889	18	29	16	0	0	0	2	4	4	hypothetical protein OS=Dehalococcoides mccartyi (strain CBDB1) GN=cbdbA727 SV=1 UP=UP000000433:Chromosome
embl-cds:CAI82890	9	10	6	0	0	0	0	0	0	hypothetical protein OS=Dehalococcoides mccartyi (strain CBDB1) GN=cbdbA728 SV=1 UP=UP000000433:Chromosome
embl-cds:CAI83102	0	0	2	0	0	0	0	0	0	hypothetical protein OS=Dehalococcoides mccartyi (strain CBDB1) GN=cbdbA982 SV=1 UP=UP000000433:Chromosome
embl-cds:CAI83103	0	0	2	0	0	0	0	0	0	hypothetical protein OS=Dehalococcoides mccartyi (strain CBDB1) GN=cbdbA983 SV=1 UP=UP000000433:Chromosome
embl-cds:CAI83126	2	0	2	0	0	0	0	0	0	hypothetical protein OS=Dehalococcoides mccartyi (strain CBDB1) GN=cbdbA1016 SV=1 UP=UP000000433:Chromosome
embl-cds:CAI83232	0	0	2	0	0	0	0	0	0	hypothetical protein OS=Dehalococcoides mccartyi (strain CBDB1) GN=cbdbA1138 SV=1 UP=UP000000433:Chromosome
embl-cds:CAI83242	0	0	2	0	0	0	0	0	0	hypothetical protein OS=Dehalococcoides mccartyi (strain CBDB1) GN=cbdbA1149 SV=1 UP=UP000000433:Chromosome
embl-cds:CAI83467	0	0	3	0	0	0	0	0	0	hypothetical protein OS=Dehalococcoides mccartyi (strain CBDB1) GN=cbdbA1438 SV=1 UP=UP000000433:Chromosome
embl-cds:CAI83631	0	0	0	0	0	0	0	0	0	hypothetical protein OS=Dehalococcoides mccartyi (strain CBDB1) GN=cbdbA1610 SV=1 UP=UP000000433:Chromosome
embl-cds:CAI83651	2	3	4	0	0	0	0	0	0	hypothetical protein OS=Dehalococcoides mccartyi (strain CBDB1) GN=cbdbA1635 SV=1 UP=UP000000433:Chromosome
embl-cds:CAI83038	2	2	3	0	0	0	0	0	0	indolepyruvate ferredoxin oxidoreductase, alpha subunit OS=Dehalococcoides mccartyi (strain CBDB1) GN=iorA SV=1 UP=UP000000433:Chromosome
embl-cds:CAI82623	0	0	0	0	0	0	0	0	0	inorganic polyphosphate OS=Dehalococcoides mccartyi (strain CBDB1) GN=cbdbA419 SV=1 UP=UP000000433:Chromosome
embl-cds:CAI82944	2	4	3	0	0	0	0	0	0	iron-regulated ABC transporter, subunit SufB-related OS=Dehalococcoides mccartyi (strain CBDB1) GN=sufB SV=1 UP=UP000000433:Chromosome
embl-cds:CAI82958	6	10	12	0	0	0	0	0	0	ketol-acid reductoisomerase OS=Dehalococcoides mccartyi (strain CBDB1) GN=ilvC SV=1 UP=UP000000433:Chromosome
embl-cds:CAI83683	3	3	3	0	0	0	0	0	0	lemA family protein OS=Dehalococcoides mccartyi (strain CBDB1) GN=cbdbA1675 SV=1 UP=UP000000433:Chromosome
embl-cds:CAI83069	7	2	2	0	0	0	0	0	0	myo-inositol-1-phosphate synthase family protein OS=Dehalococcoides mccartyi (strain CBDB1) GN=cbdbA943 SV=1 UP=UP000000433:Chromosome
embl-cds:CAI83389	3	3	4	0	0	0	0	0	0	nicotinate-nucleotide pyrophosphorylase OS=Dehalococcoides mccartyi (strain CBDB1) GN=nadC SV=1 UP=UP000000433:Chromosome
embl-cds:CAI82559	2	3	3	0	0	0	0	0	0	nucleoside diphosphate kinase OS=Dehalococcoides mccartyi (strain CBDB1) GN=ndk SV=1 UP=UP000000433:Chromosome
embl-cds:CAI83206	2	3	3	0	0	0	0	0	0	orotate phosphoribosyltransferase OS=Dehalococcoides mccartyi (strain CBDB1) GN=pyrE SV=1 UP=UP000000433:Chromosome
embl-cds:CAI83489	4	3	3	0	0	0	0	0	0	peptide ABC transporter, periplasmic peptide-binding protein OS=Dehalococcoides mccartyi (strain CBDB1) GN=cbdbA1463 SV=1 UP=UP000000433:Chromosome
embl-cds:CAI82533	2	3	3	0	0	0	0	0	0	phenylalanyl-tRNA synthetase, alpha subunit OS=Dehalococcoides mccartyi (strain CBDB1) GN=pheS SV=1 UP=UP000000433:Chromosome
embl-cds:CAI82633	5	5	4	0	0	0	0	0	0	phospho-2-dehydro-3-deoxyheptonate aldolase OS=Dehalococcoides mccartyi (strain CBDB1) GN=aroF SV=1 UP=UP000000433:Chromosome
embl-cds:CAI82717	6	4	5	0	0	0	0	0	0	phosphoenolpyruvate synthase OS=Dehalococcoides mccartyi (strain CBDB1) GN=ppsA SV=1 UP=UP000000433:Chromosome
embl-cds:CAI82880	2	3	3	0	0	0	0	0	0	phosphoglycerate kinase OS=Dehalococcoides mccartyi (strain CBDB1) GN=pgk SV=1 UP=UP000000433:Chromosome
embl-cds:CAI83336	3	4	2	0	0	0	0	0	0	phosphoribosyl-AMP cyclohydrolase OS=Dehalococcoides mccartyi (strain CBDB1) GN=hisI SV=1 UP=UP000000433:Chromosome
embl-cds:CAI83060	11	8	10	0	0	0	0	0	0	polyribonucleotide nucleotidyltransferase OS=Dehalococcoides mccartyi (strain CBDB1) GN=pnp SV=1 UP=UP000000433:Chromosome
embl-cds:CAI82599	4	3	4	0	0	0	0	0	0	preprotein translocase, SecA subunit OS=Dehalococcoides mccartyi (strain CBDB1) GN=secA SV=1 UP=UP000000433:Chromosome
embl-cds:CAI83433	2	4	4	0	0	0	0	0	0	probable hemolysin-related protein OS=Dehalococcoides mccartyi (strain CBDB1) GN=cbdbA1389 SV=1 UP=UP000000433:Chromosome
embl-cds:CAI83249	2	4	5	0	0	0	0	0	0	probable peptidylprolyl isomerase OS=Dehalococcoides mccartyi (strain CBDB1) GN=ppiB SV=1 UP=UP000000433:Chromosome
embl-cds:CAI82536	3	4	3	0	0	0	0	0	0	prolyl-tRNA synthetase OS=Dehalococcoides mccartyi (strain CBDB1) GN=proS SV=1 UP=UP000000433:Chromosome
embl-cds:CAI82507	2	3	3	0	0	0	0	0	0	protein-export membrane protein SecD OS=Dehalococcoides mccartyi (strain CBDB1) GN=secD SV=1 UP=UP000000433:Chromosome
embl-cds:CAI82506	3	3	2	0	0	0	0	0	0	protein-export membrane protein SecF OS=Dehalococcoides mccartyi (strain CBDB1) GN=secF SV=1 UP=UP000000433:Chromosome
embl-cds:CAI82389	4	2	5	0	0	0	0	0	0	putative Ni/Fe hydrogenase, iron-sulfur cluster-binding subunit OS=Dehalococcoides mccartyi (strain CBDB1) GN=cbdbA131 SV=1 UP=UP000000433:Chromosome
embl-cds:CAI82848	3	3	4	0	0	0	0	0	0	putative [Fe] hydrogenase, HymB subunit OS=Dehalococcoides mccartyi (strain CBDB1) GN=hymB SV=1 UP=UP000000433:Chromosome
embl-cds:CAI82849	2	4	3	0	0	0	0	0	0	putative [Fe] hydrogenase, HymC subunit OS=Dehalococcoides mccartyi (strain CBDB1) GN=hymC SV=1 UP=UP000000433:Chromosome
embl-cds:CAI83033	4	3	2	0	0	0	0	0	0	putative branched-chain amino acid ABC transporter,periplasmic amino acid-binding protein OS=Dehalococcoides mccartyi (strain CBDB1) GN=cbdbA896 SV=1 UP=UP000000433:Chromosome
embl-cds:CAI83034	3	4	4	0	0	0	0	0	0	putative branched-chain amino acid ABC transporter,periplasmic amino acid-binding protein OS=Dehalococcoides mccartyi (strain CBDB1) GN=cbdbA897 SV=1 UP=UP000000433:Chromosome
embl-cds:CAI83135	3	4	4	0	0	0	0	0	0	putative cell division protein OS=Dehalococcoides mccartyi (strain CBDB1) GN=cbdbA1025 SV=1 UP=UP000000433:Chromosome
embl-cds:CAI83720	4	5	6	0	0	0	0	0	0	putative desulforedoxin OS=Dehalococcoides mccartyi (strain CBDB1) GN=cbdbA1720 SV=1 UP=UP000000433:Chromosome
embl-cds:CAI83279	2	3	2	0	0	0	0	0	0	putative enoyl-(acyl-carrier-protein) reductase OS=Dehalococcoides mccartyi (strain CBDB1) GN=fabI SV=1 UP=UP000000433:Chromosome
embl-cds:CAI82991	3	3	2	0	0	0	0	0	0	putative hydrogenase subunit OS=Dehalococcoides mccartyi (strain CBDB1) GN=cbdbA849 SV=1 UP=UP000000433:Chromosome
embl-cds:CAI83125	3	3	2	0	0	0	0	0	0	putative inner membrane protein, 60 kDa OS=Dehalococcoides mccartyi (strain CBDB1) GN=cbdbA1015 SV=1 UP=UP000000433:Chromosome
embl-cds:CAI83253	4	3	2	0	0	0	0	0	0	putative iron-sulfur flavoprotein OS=Dehalococcoides mccartyi (strain CBDB1) GN=cbdbA1164 SV=1 UP=UP000000433:Chromosome
embl-cds:CAI83693	4	4	2	0	0	0	0	0	0	putative membrane bound regulatory protein,CprC OS=Dehalococcoides mccartyi (strain CBDB1) GN=cbdbA1688 SV=1 UP=UP000000433:Chromosome
embl-cds:CAI83426	2	4	3	0	0	0	0	0	0	putative nicotinate-nucleotide pyrophosphorylase OS=Dehalococcoides mccartyi (strain CBDB1) GN=pncB SV=1 UP=UP000000433:Chromosome
embl-cds:CAI82879	3	3	3	0	0	0	0	0	0	putative phosphoglycerate mutase,2,3-bisphosphoglycerate-independent OS=Dehalococcoides mccartyi (strain CBDB1) GN=cbdbA718 SV=1 UP=UP000000433:Chromosome
embl-cds:CAI82345	4	3	3	0	0	0	3	4	2	putative reductive dehalogenase OS=Dehalococcoides mccartyi (strain CBDB1) GN=rdhA SV=1 UP=UP000000433:Chromosome
embl-cds:CAI82340	3	2	4	0	0	0	2	2	4	putative reductive dehalogenase OS=Dehalococcoides mccartyi (strain CBDB1) GN=rdhA SV=1 UP=UP000000433:Chromosome
embl-cds:CAI83480	3	4	4	0	0	0	0	0	0	putative reductive dehalogenase OS=Dehalococcoides mccartyi (strain CBDB1) GN=rdhA SV=1 UP=UP000000433:Chromosome
embl-cds:CAI82544	4	4	3	0	0	0	0	0	0	putative translation elongation factor Ts OS=Dehalococcoides mccartyi (strain CBDB1) GN=tsf SV=1 UP=UP000000433:Chromosome
embl-cds:CAI83366	4	3	2	0	0	0	0	0	0	putative type IV pilus assembly family protein OS=Dehalococcoides mccartyi (strain CBDB1) GN=cbdbA1309 SV=1 UP=UP000000433:Chromosome
embl-cds:CAI82398	5	4	5	0	0	0	0	0	0	pyridine nucleotide-disulphide oxidoreductase family protein OS=Dehalococcoides mccartyi (strain CBDB1) GN=cbdbA143 SV=1 UP=UP000000433:Chromosome
embl-cds:CAI83120	4	5	6	0	0	0	0	0	0	pyridoxal-phosphate dependent TrpB-like enzyme OS=Dehalococcoides mccartyi (strain CBDB1) GN=cbdbA1008 SV=1 UP=UP000000433:Chromosome
embl-cds:CAI82548	4	4	3	0	0	0	0	0	0	pyridoxine biosynthesis protein OS=Dehalococcoides mccartyi (strain CBDB1) GN=cbdbA327 SV=1 UP=UP000000433:Chromosome
embl-cds:CAI82845	5	4	4	0	0	0	0	0	0	pyruvic-ferredoxin oxidoreductase, alpha subunit OS=Dehalococcoides mccartyi (strain CBDB1) GN=porA SV=1 UP=UP000000433:Chromosome
embl-cds:CAI82846	2	4	3	0	0	0	0	0	0	pyruvic-ferredoxin oxidoreductase, beta subunit OS=Dehalococcoides mccartyi (strain CBDB1) GN=porB SV=1 UP=UP000000433:Chromosome
embl-cds:CAI82843	2	3	3	0	0	0	0	0	0	pyruvic-ferredoxin oxidoreductase, gammasubunit OS=Dehalococcoides mccartyi (strain CBDB1) GN=porG SV=1 UP=UP000000433:Chromosome
embl-cds:CAI82330	4	4	3	0	0	0	0	0	0	queuine tRNA-ribosyltransferase OS=Dehalococcoides mccartyi (strain CBDB1) GN=tgt SV=1 UP=UP000000433:Chromosome
embl-cds:CAI83203	2	3	3	0	0	0	0	0	0	riboflavin biosynthesis protein RibD OS=Dehalococcoides mccartyi (strain CBDB1) GN=ribD SV=1 UP=UP000000433:Chromosome
embl-cds:CAI82600	2	4	3	0	0	0	0	0	0	ribose-phosphate pyrophosphokinase OS=Dehalococcoides mccartyi (strain CBDB1) GN=prs SV=1 UP=UP000000433:Chromosome
embl-cds:CAI83082	7	6	7	0	0	0	0	0	0	ribosomal protein L1 OS=Dehalococcoides mccartyi (strain CBDB1) GN=rplA SV=1 UP=UP000000433:Chromosome
embl-cds:CAI82651	2	3	3	0	0	0	0	0	0	ribosomal protein L5 OS=Dehalococcoides mccartyi (strain CBDB1) GN=rplE SV=1 UP=UP000000433:Chromosome
embl-cds:CAI83080	10	8	12	0	0	0	0	0	0	ribosomal protein L7 OS=Dehalococcoides mccartyi (strain CBDB1) GN=rplL SV=1 UP=UP000000433:Chromosome
embl-cds:CAI82649	2	3	3	0	0	0	0	0	0	ribosomal protein L14 OS=Dehalococcoides mccartyi (strain CBDB1) GN=rplN SV=1 UP=UP000000433:Chromosome
embl-cds:CAI82646	3	4	3	0	0	0	0	0	0	ribosomal protein L16 OS=Dehalococcoides mccartyi (strain CBDB1) GN=rplP SV=1 UP=UP000000433:Chromosome
embl-cds:CAI83455	2	3	4	0	0	0	0	0	0	ribosomal protein L25 (General stress protein Ctc) OS=Dehalococcoides mccartyi (strain CBDB1) GN=ctc SV=1 UP=UP000000433:Chromosome
embl-cds:CAI82545	2	4	2	0	0	0	0	0	0	ribosomal protein S2 OS=Dehalococcoides mccartyi (strain CBDB1) GN=rpsB SV=1 UP=UP000000433:Chromosome
embl-cds:CAI82645	5	4	3	0	0	0	0	0	0	ribosomal protein S3 OS=Dehalococcoides mccartyi (strain CBDB1) GN=rpsC SV=1 UP=UP000000433:Chromosome
embl-cds:CAI82666	4	4	3	0	0	0	0	0	0	ribosomal protein S4 OS=Dehalococcoides mccartyi (strain CBDB1) GN=rpsD SV=1 UP=UP000000433:Chromosome
embl-cds:CAI82656	2	3	3	0	0	0	0	0	0	ribosomal protein S5 OS=Dehalococcoides mccartyi (strain CBDB1) GN=rpsE SV=1 UP=UP000000433:Chromosome
embl-cds:CAI82653	2	3	3	0	0	0	0	0	0	ribosomal protein S8 OS=Dehalococcoides mccartyi (strain CBDB1) GN=rpsH SV=1 UP=UP000000433:Chromosome
embl-cds:CAI82638	2	3	2	0	0	0	0	0	0	ribosomal protein S10 OS=Dehalococcoides mccartyi (strain CBDB1) GN=rpsJ SV=1 UP=UP000000433:Chromosome
embl-cds:CAI82665	2	2	2	0	0	0	0	0	0	ribosomal protein S11 OS=Dehalococcoides mccartyi (strain CBDB1) GN=rpsK SV=1 UP=UP000000433:Chromosome
embl-cds:CAI83059	2	2	2	0	0	0	0	0	0	ribosomal protein S15 OS=Dehalococcoides mccartyi (strain CBDB1) GN=rpsO SV=1 UP=UP000000433:Chromosome
embl-cds:CAI82523	2	3	3	0	0	0	0	0	0	ribosomal protein S21 OS=Dehalococcoides mccartyi (strain CBDB1) GN=rpsU SV=1 UP=UP000000433:Chromosome
embl-cds:CAI82571	2	2	3	0	0	0	0	0	0	rubrerythrin OS=Dehalococcoides mccartyi (strain CBDB1) GN=cbdbA358 SV=1 UP=UP000000433:Chromosome
embl-cds:CAI82601	4	4	6	0	0	0	0	0	0	serine hydroxymethyltransferase OS=Dehalococcoides mccartyi (strain CBDB1) GN=glyA SV=1 UP=UP000000433:Chromosome
embl-cds:CAI83121	3	3	2	0	0	0	0	0	0	serine protease, DegP OS=Dehalococcoides mccartyi (strain CBDB1) GN=cbdbA1009 SV=1 UP=UP000000433:Chromosome
embl-cds:CAI83292	4	4	5	0	0	0	0	0	0	serine protease, DegP OS=Dehalococcoides mccartyi (strain CBDB1) GN=cbdbA1217 SV=1 UP=UP000000433:Chromosome
embl-cds:CAI83130	4	4	5	0	0	0	0	0	0	single-strand binding protein OS=Dehalococcoides mccartyi (strain CBDB1) GN=ssb SV=1 UP=UP000000433:Chromosome
embl-cds:CAI82763	4	3	2	0	0	0	0	0	0	soluble hydrogenase, tritium exchange subunit OS=Dehalococcoides mccartyi (strain CBDB1) GN=cbdbA581 SV=1 UP=UP000000433:Chromosome
embl-cds:CAI82817	4	4	3	0	0	0	0	0	0	thioredoxin OS=Dehalococcoides mccartyi (strain CBDB1) GN=trx SV=1 UP=UP000000433:Chromosome
embl-cds:CAI83217	4	4	3	0	0	0	0	0	0	threonine synthase OS=Dehalococcoides mccartyi (strain CBDB1) GN=thrC SV=1 UP=UP000000433:Chromosome
embl-cds:CAI83415	2	3	3	0	0	0	0	0	0	transcription termination factor Rho OS=Dehalococcoides mccartyi (strain CBDB1) GN=rho SV=1 UP=UP000000433:Chromosome
embl-cds:CAI82637	3	3	3	0	0	0	0	0	0	translation elongation factor G OS=Dehalococcoides mccartyi (strain CBDB1) GN=fusA SV=1 UP=UP000000433:Chromosome
embl-cds:CAI83224	3	4	4	0	0	0	0	0	0	translation elongation factor G OS=Dehalococcoides mccartyi (strain CBDB1) GN=fusA SV=1 UP=UP000000433:Chromosome
embl-cds:CAI83087	13	12	8	0	0	0	3	2	2	translation elongation factor Tu OS=Dehalococcoides mccartyi (strain CBDB1) GN=tuf SV=1 UP=UP000000433:Chromosome
embl-cds:CAI82831	4	4	2	0	0	0	0	0	0	trigger factor OS=Dehalococcoides mccartyi (strain CBDB1) GN=tig SV=1 UP=UP000000433:Chromosome
embl-cds:CAI82878	2	2	3	0	0	0	0	0	0	triosephosphate isomerase OS=Dehalococcoides mccartyi (strain CBDB1) GN=tpiA SV=1 UP=UP000000433:Chromosome
embl-cds:CAI83698	3	3	3	0	0	0	0	0	0	twin-arginine translocation protein, TatA OS=Dehalococcoides mccartyi (strain CBDB1) GN=tatA/E SV=1 UP=UP000000433:Chromosome
embl-cds:CAI83013	2	3	3	0	0	0	0	0	0	twitching mobility protein OS=Dehalococcoides mccartyi (strain CBDB1) GN=pilT SV=1 UP=UP000000433:Chromosome
embl-cds:CAI82776	2	2	3	0	0	0	3	4	3	hydrogenase, group 3, VhuG subunit OS=Dehalococcoides mccartyi (strain CBDB1) GN=cbdbA596 SV=1 UP=UP000000433:Chromosome
embl-cds:CAI82848	3	3	2	0	0	0	4	3	3	putative [Fe] hydrogenase, HymB subunit OS=Dehalococcoides mccartyi (strain CBDB1) GN=hymB SV=1 UP=UP000000433:Chromosome
embl-cds:CAI82849	2	3	2	0	0	0	4	2	4	putative [Fe] hydrogenase, HymC subunit OS=Dehalococcoides mccartyi (strain CBDB1) GN=hymC SV=1 UP=UP000000433:Chromosome
